# Supplementary material for: N′-(4-Methyl­benzyl­idene)thio­phene-2-carbohydrazide
Source: Acta Crystallogr Sect E Struct Rep Online. 2010 May 22;66(Pt 6):o1398. doi: 10.1107/S1600536810017976 (PMC2979519; doi:10.1107/S1600536810017976)
Supplement: Supplementary file 2 [file e-66-o1398-Isup2.hkl]

# 
# h,k,l, Fc-squared, Fo-squared, sigma(Fo-squared) and status flag 
# 
data_I
_shelx_title ' b3 in P2(1)/c' 
_shelx_refln_list_code          4 
_shelx_F_calc_maximum      157.56 
_exptl_crystal_F_000       512.00 
_reflns_d_resolution_high  0.7700 
 
loop_ 
 _symmetry_equiv_pos_as_xyz 
 'x, y, z' 
 '-x, y+1/2, -z+1/2' 
 '-x, -y, -z' 
 'x, -y-1/2, z-1/2' 
 
_cell_length_a    14.9201 
_cell_length_b     5.3976 
_cell_length_c    15.6356 
_cell_angle_alpha  90.000 
_cell_angle_beta  105.866 
_cell_angle_gamma  90.000 
 
_shelx_F_squared_multiplier     1.000 
 
loop_ 
 _refln_index_h 
 _refln_index_k 
 _refln_index_l 
 _refln_F_squared_calc 
 _refln_F_squared_meas 
 _refln_F_squared_sigma 
 _refln_observed_status 
   3   0   0     3483.61     3146.43    168.58 o 
   4   0   0       85.59      184.58      3.27 o 
   5   0   0     1869.10     1428.76     48.71 o 
   6   0   0       46.05       81.66      2.42 o 
   7   0   0      221.56      221.48      4.74 o 
   8   0   0     2440.91     2866.87     83.80 o 
   9   0   0     2097.38     2437.66    100.20 o 
  10   0   0      991.24     1038.41     25.15 o 
  11   0   0       97.75      125.01      5.12 o 
  12   0   0       33.65       44.53      5.30 o 
  13   0   0       21.43       17.11      4.22 o 
  14   0   0      205.09      242.60     14.48 o 
  15   0   0      130.89      137.89      9.09 o 
  16   0   0        0.01       -2.27     10.90 o 
  17   0   0        0.00        2.50     12.26 o 
  18   0   0        1.02        2.95     13.85 o 
   1   1   0      178.60      264.50      7.71 o 
   2   1   0     1085.65     1386.79     61.70 o 
   3   1   0     1123.87      785.33     16.57 o 
   4   1   0     1812.04     1230.25    125.66 o 
   5   1   0        1.05        1.93      0.75 o 
   6   1   0      884.87      830.63     15.09 o 
   7   1   0       25.56       32.91      2.05 o 
   8   1   0       46.42       36.87      2.20 o 
   9   1   0      115.79      131.19      4.47 o 
  10   1   0      568.15      526.16      9.46 o 
  11   1   0      186.07      182.23      4.42 o 
  12   1   0        0.48        0.00      0.77 o 
  13   1   0      141.84      151.87      4.14 o 
  14   1   0        3.39        3.46      1.49 o 
  15   1   0       40.07       48.78      2.85 o 
  16   1   0      115.69      119.13      7.87 o 
  17   1   0       24.76        5.00     10.04 o 
  18   1   0        6.24        7.67     10.66 o 
   0   2   0     3641.94     3593.68    179.07 o 
   1   2   0     3722.33     4017.71     97.65 o 
   2   2   0      537.58      566.18     10.13 o 
   3   2   0      394.43      309.42      6.78 o 
   4   2   0      699.50      750.87     13.35 o 
   5   2   0      915.04      893.82     24.44 o 
   6   2   0      216.96      249.22      5.89 o 
   7   2   0       42.62       30.69      2.45 o 
   8   2   0       71.28       66.61      3.72 o 
   9   2   0       34.39       50.72      9.06 o 
  10   2   0      610.19      649.44     16.80 o 
  11   2   0       48.34       37.49      3.63 o 
  12   2   0       33.75       38.48      1.84 o 
  13   2   0       24.02       28.65      2.30 o 
  14   2   0       43.35       51.33      2.56 o 
  15   2   0       39.78       36.90      3.88 o 
  16   2   0        0.29       -0.75      1.44 o 
  17   2   0        0.30       -1.44      6.47 o 
   1   3   0      402.01      475.05     11.80 o 
   2   3   0      332.59      425.94     10.25 o 
   3   3   0       85.13      116.30      5.06 o 
   4   3   0       13.34       24.80      2.25 o 
   5   3   0      199.57      250.61      6.65 o 
   6   3   0        5.12        7.37      1.36 o 
   7   3   0      136.67      125.37      4.76 o 
   8   3   0        0.52        0.62      1.29 o 
   9   3   0      438.15      403.23     22.21 o 
  10   3   0       45.46       56.32      4.00 o 
  11   3   0        7.71        8.47      2.52 o 
  12   3   0        0.12        1.33      1.28 o 
  13   3   0       12.16       12.02      2.07 o 
  14   3   0       10.96        7.66      1.67 o 
  15   3   0        1.19        0.69      2.01 o 
  16   3   0       12.03       15.96      6.98 o 
   2   4   0       44.36       47.35      2.61 o 
   3   4   0       96.28       94.79      5.27 o 
   4   4   0       49.14       79.88     37.41 o 
   5   4   0       65.16       61.09     13.74 o 
   6   4   0        6.54        2.54      1.86 o 
   7   4   0      247.26      252.80      8.26 o 
   8   4   0       24.57       95.42     19.83 o 
   9   4   0        1.59        7.71      4.42 o 
  10   4   0       18.77       19.16      3.99 o 
  11   4   0       47.26       62.00      6.23 o 
  12   4   0       10.54       14.58      3.36 o 
  13   4   0       29.25       21.81      3.36 o 
  14   4   0        5.97        5.75      3.97 o 
  15   4   0       20.34       23.25      6.76 o 
   5   5   0        2.22        2.37      1.93 o 
   6   5   0       36.13       30.52      6.64 o 
   7   5   0        0.02        0.62      2.39 o 
   8   5   0       51.93       60.44     21.85 o 
   9   5   0       13.12       14.24      4.77 o 
  10   5   0        1.42        1.34      3.27 o 
  11   5   0       15.32       14.63      4.72 o 
  12   5   0        0.63       -3.90      3.90 o 
  13   5   0       20.37       18.28      4.43 o 
   5   6   0       66.45       61.43     17.15 o 
   6   6   0        0.46      -11.01     11.01 o 
   7   6   0       21.39       39.97     13.51 o 
   8   6   0        1.76        0.23      5.11 o 
   9   6   0       27.28       23.04      7.84 o 
 -18   1   1        4.00        0.50      7.12 o 
 -17   1   1        2.73        3.34      6.28 o 
 -16   1   1        5.57        5.83      2.42 o 
 -15   1   1        6.60        5.24      2.16 o 
 -14   1   1        8.16        8.56      2.17 o 
 -13   1   1       10.33       10.75      1.98 o 
 -12   1   1        0.01        1.38      0.72 o 
 -11   1   1       49.22       64.87     36.79 o 
 -10   1   1       96.93      120.71     12.95 o 
  -9   1   1       97.58      177.20     32.21 o 
  -8   1   1        0.88        0.81      0.46 o 
  -7   1   1      169.94      159.73      8.51 o 
  -6   1   1       77.61      103.75      3.50 o 
  -5   1   1      378.39      527.79     11.72 o 
  -4   1   1     1689.08     2155.13     35.34 o 
  -3   1   1       10.04       17.85      1.63 o 
  -2   1   1     2933.08     3187.85     56.06 o 
  -1   1   1     1476.14     1578.99     27.39 o 
   0   1   1      252.93      231.48     10.29 o 
   1   1   1     1178.62     1321.58     22.68 o 
   2   1   1       11.63        0.96      0.92 o 
   3   1   1      194.26      318.93      7.89 o 
   4   1   1       48.98       47.85      3.08 o 
   5   1   1        5.29        1.85      1.01 o 
   6   1   1       23.04       24.62      1.40 o 
   7   1   1      733.92      890.92     16.15 o 
   8   1   1       16.20       22.98      1.52 o 
   9   1   1       97.78      140.20      4.09 o 
  10   1   1       42.91       36.72      2.37 o 
  11   1   1       11.55       14.77      1.73 o 
  12   1   1        2.65        2.90      1.35 o 
  13   1   1        6.67        6.46      1.51 o 
  14   1   1        5.69        5.87      1.46 o 
  15   1   1        0.22       -0.22      3.27 o 
  16   1   1        0.38        0.20      2.04 o 
  17   1   1        3.91        2.03      4.93 o 
  18   1   1        2.30        3.72      9.29 o 
 -18   2   1        5.57        5.66      7.89 o 
 -17   2   1        0.03        5.04      6.65 o 
 -16   2   1        8.30        6.29      2.19 o 
 -15   2   1        6.33        7.96      3.05 o 
 -14   2   1        1.27        8.69      7.13 o 
 -13   2   1        7.58        7.18      2.98 o 
 -12   2   1        1.57        0.28      0.97 o 
 -11   2   1      861.86      884.82     18.87 o 
 -10   2   1        4.63        4.34      1.38 o 
  -9   2   1       99.35       97.74      3.39 o 
  -8   2   1      595.11      708.67     12.74 o 
  -7   2   1       69.97      112.21      3.54 o 
  -6   2   1       96.26       55.73      2.74 o 
  -5   2   1        2.65        0.97      0.80 o 
  -4   2   1       74.99      155.78      7.64 o 
  -3   2   1      281.36      183.28      4.13 o 
  -2   2   1     2277.37     2661.14     51.55 o 
  -1   2   1      271.28      306.06     11.38 o 
   0   2   1      184.77      125.24      7.23 o 
   1   2   1       13.60        1.87      1.77 o 
   2   2   1        4.14       13.52      2.29 o 
   3   2   1      526.33      416.88     14.90 o 
   4   2   1      351.10      249.94      6.56 o 
   5   2   1      337.48      441.38     10.59 o 
   6   2   1       77.29       81.48      7.46 o 
   7   2   1        8.03        1.29      1.86 o 
   8   2   1      685.05      608.03     13.95 o 
   9   2   1        0.03       -0.39      1.16 o 
  10   2   1       23.33       32.58      3.97 o 
  11   2   1        1.34        1.53      1.13 o 
  12   2   1        4.65        5.94      1.19 o 
  13   2   1       83.69       89.31      6.77 o 
  14   2   1        3.49        3.37      1.61 o 
  15   2   1       24.62       39.49      3.04 o 
  16   2   1        4.16        4.63      2.23 o 
  17   2   1       24.96       33.52      4.53 o 
 -17   3   1        3.01        6.07      4.88 o 
 -16   3   1        0.21        2.33      2.50 o 
 -15   3   1        1.38        2.56      2.41 o 
 -14   3   1       58.66       69.82      6.76 o 
 -13   3   1        2.51        2.18      1.49 o 
 -12   3   1        3.60        6.38      2.16 o 
 -11   3   1        0.35        0.83      1.28 o 
 -10   3   1       49.12       53.39      3.86 o 
  -9   3   1        0.64        2.19      1.46 o 
  -8   3   1      316.55      335.89      8.25 o 
  -7   3   1      308.46      300.18     16.80 o 
  -6   3   1      286.76      328.90     10.37 o 
  -5   3   1      341.35      339.71     17.35 o 
  -4   3   1        5.22        1.91      1.05 o 
  -3   3   1      257.95      226.74      6.06 o 
  -2   3   1        0.85        3.97      2.50 o 
  -1   3   1      194.08      207.60      8.25 o 
   0   3   1      235.77      230.46      9.59 o 
   1   3   1        0.19       -2.87      3.45 o 
   2   3   1     1612.75     1587.58     44.57 o 
   3   3   1       39.85       20.65      2.86 o 
   4   3   1      232.18      257.63      6.69 o 
   5   3   1      840.77      881.26     19.13 o 
   6   3   1       63.76       78.64      4.33 o 
   7   3   1      255.24      285.29      7.11 o 
   8   3   1      761.72      756.17     30.44 o 
   9   3   1      286.65      313.31     16.61 o 
  10   3   1       28.29       31.59      3.04 o 
  11   3   1      113.07      125.83      5.26 o 
  12   3   1        0.16        1.53      1.62 o 
  13   3   1        0.54        1.01      1.11 o 
  14   3   1       11.62       12.67      2.19 o 
  15   3   1       33.18       36.29      5.37 o 
  16   3   1        3.41        1.07      2.47 o 
 -15   4   1        0.10        5.46      4.16 o 
 -14   4   1       10.10        8.79      4.58 o 
 -13   4   1       11.46       12.56      3.39 o 
 -12   4   1       67.84       71.41      5.39 o 
 -11   4   1      158.66      178.16      9.49 o 
 -10   4   1       70.38       83.20      6.14 o 
  -9   4   1       86.81       94.56      6.28 o 
  -8   4   1      193.48      197.93     10.39 o 
  -7   4   1       36.43       42.65      4.21 o 
  -6   4   1      192.71      188.67      8.42 o 
  -5   4   1       38.97       44.79      3.58 o 
  -4   4   1       43.28       50.52      4.31 o 
  -3   4   1      113.23       89.85     14.31 o 
  -2   4   1        0.03        0.57      1.70 o 
   1   4   1       96.51       -0.68      2.38 o 
   2   4   1        3.14       36.30     29.24 o 
   3   4   1      321.61      338.44     13.13 o 
   4   4   1      355.31      375.43     13.95 o 
   5   4   1       11.09       11.81      5.18 o 
   6   4   1        3.09        3.15      1.75 o 
   7   4   1       54.02       81.34     15.75 o 
   8   4   1      182.18      203.49      8.51 o 
   9   4   1       14.37       15.15      3.10 o 
  10   4   1       11.50       12.25      3.01 o 
  11   4   1       34.26       31.46      5.35 o 
  12   4   1        2.02        5.08      2.72 o 
  13   4   1       13.56       16.54      3.49 o 
  14   4   1        2.20        1.11      3.05 o 
  15   4   1       18.21       20.87      7.06 o 
 -13   5   1       12.84        8.13      5.05 o 
 -12   5   1       25.33       24.35      4.72 o 
 -11   5   1       39.82       27.25      5.39 o 
 -10   5   1        0.43        3.01      2.90 o 
  -9   5   1       11.46        7.58      3.90 o 
  -8   5   1       52.69       52.49      8.63 o 
  -7   5   1       10.80        8.37      3.43 o 
  -6   5   1        4.06       41.86     37.93 o 
  -3   5   1       94.95       88.91      4.88 o 
   3   5   1      143.58      186.22     24.41 o 
   4   5   1       31.75       24.18      3.31 o 
   5   5   1      129.55      137.25      8.49 o 
   6   5   1       14.20       11.29      4.08 o 
   7   5   1       67.89       71.56      9.00 o 
   8   5   1      101.14      125.89      8.35 o 
   9   5   1       12.17        9.02      2.66 o 
  10   5   1        3.90       -1.71      1.97 o 
  11   5   1       34.06       30.67      4.93 o 
  12   5   1        8.68        6.13      3.28 o 
  -9   6   1        3.00       -8.18      8.29 o 
  -8   6   1       10.65       12.94      9.08 o 
  -7   6   1        2.87        6.25      7.72 o 
  -6   6   1       39.88       52.01     14.87 o 
   3   6   1       43.14       84.48     20.55 o 
   5   6   1       13.78       18.31      6.02 o 
   6   6   1       31.70        3.29      7.72 o 
   7   6   1        2.67        0.25     11.13 o 
   8   6   1       13.98        9.07      7.03 o 
   9   6   1       13.28       14.68      6.76 o 
 -19   0   2       44.39        2.38     12.49 o 
 -18   0   2       14.40       17.03     16.69 o 
 -17   0   2       13.45       14.65      9.31 o 
 -16   0   2        1.52        0.45      7.49 o 
 -15   0   2        0.13       10.33     11.70 o 
 -14   0   2      129.12      169.41     30.09 o 
 -13   0   2       39.46       61.66     19.30 o 
 -12   0   2       62.76       60.71      7.72 o 
 -11   0   2      110.88      143.67      7.00 o 
 -10   0   2      339.46      371.90     18.98 o 
  -9   0   2      237.08      269.45      6.79 o 
  -8   0   2      154.97      233.25      7.47 o 
  -7   0   2      501.66      347.90     12.34 o 
  -6   0   2       81.79       50.85      1.84 o 
  -5   0   2      872.70      857.73     35.95 o 
  -4   0   2      285.11      167.48      4.15 o 
  -3   0   2    13875.92    16534.69    564.11 o 
  -2   0   2        4.53        7.65      0.80 o 
   1   0   2    14054.63    13204.41    566.00 o 
   2   0   2      159.72      389.40     11.18 o 
   3   0   2      560.58      259.17      7.66 o 
   4   0   2      929.05      996.48     49.45 o 
   5   0   2     3317.71     2489.37    899.02 o 
   6   0   2     1304.36     1261.18     40.99 o 
   7   0   2     2374.63      113.66      9.42 o 
   8   0   2      304.20      284.82      8.90 o 
   9   0   2      137.48      102.22      5.44 o 
  10   0   2      667.66      593.51     40.12 o 
  11   0   2       78.31       87.56      5.91 o 
  12   0   2      495.82      538.85     15.82 o 
  13   0   2       64.33       68.02      5.92 o 
  14   0   2       99.72       78.65      6.40 o 
  15   0   2        4.57        3.97      3.48 o 
  16   0   2       11.17        4.04      3.44 o 
  17   0   2        1.66        4.20      7.38 o 
 -18   1   2       26.40       27.32     10.22 o 
 -17   1   2       35.19       38.56     14.29 o 
 -16   1   2        7.93        8.58      1.96 o 
 -15   1   2       11.27       14.90      3.38 o 
 -14   1   2        8.59        5.37      1.82 o 
 -13   1   2      298.68      333.43      9.23 o 
 -12   1   2       17.85       11.51      2.69 o 
 -11   1   2      611.55      667.37     16.04 o 
 -10   1   2      544.75      624.58     13.15 o 
  -9   1   2      384.88      409.59     14.75 o 
  -8   1   2      643.78      662.31      9.59 o 
  -7   1   2       32.21       41.60      1.40 o 
  -6   1   2      766.16      586.99      9.59 o 
  -5   1   2        0.31        5.87      1.17 o 
  -4   1   2     4827.67     5441.40    104.43 o 
  -3   1   2    24826.43    28017.35    989.42 o 
  -2   1   2    14073.56    14927.03    694.24 o 
  -1   1   2    10188.57    11036.73    389.96 o 
   0   1   2      518.50      617.71     11.27 o 
   1   1   2        2.48       11.55      1.35 o 
   2   1   2     1821.59     1500.04     29.03 o 
   3   1   2       65.53       32.64      2.31 o 
   4   1   2      167.50       91.57      3.38 o 
   5   1   2       43.28       41.21      2.09 o 
   6   1   2      706.87      637.85     12.54 o 
   7   1   2     2155.78     2444.64     52.13 o 
   8   1   2        1.23        9.99      1.86 o 
   9   1   2       10.41        7.02      1.01 o 
  10   1   2       32.43       40.22      2.63 o 
  11   1   2      357.13      366.15     10.16 o 
  12   1   2      135.27      119.09      5.47 o 
  13   1   2       12.88       11.71      1.72 o 
  14   1   2       11.39        9.49      1.99 o 
  15   1   2       37.72       55.15      3.77 o 
  16   1   2       27.74       32.45      5.36 o 
  17   1   2        6.57        0.93      7.32 o 
 -18   2   2        0.20       -3.87      8.56 o 
 -17   2   2        5.05        2.71      7.40 o 
 -16   2   2        7.76        8.44      2.09 o 
 -15   2   2       17.27       22.44      4.21 o 
 -14   2   2       50.40       48.96      4.14 o 
 -13   2   2       43.85       48.93      4.71 o 
 -12   2   2      356.47      325.28     21.71 o 
 -11   2   2      222.99      218.81      6.63 o 
 -10   2   2        2.33        0.20      0.80 o 
  -9   2   2       22.19       17.12      2.14 o 
  -8   2   2      302.82      308.17      7.29 o 
  -7   2   2      569.76      670.74     13.89 o 
  -6   2   2       13.28       13.45      2.20 o 
  -5   2   2      614.82      625.27     12.54 o 
  -4   2   2       10.42        4.80      1.92 o 
  -3   2   2        3.71        0.77      1.06 o 
  -2   2   2     1308.30     1567.67     34.82 o 
  -1   2   2     1071.66     1174.75     38.55 o 
   0   2   2     2241.37     2053.92     70.29 o 
   1   2   2        8.11        4.19      1.42 o 
   2   2   2      343.43      323.14      8.29 o 
   3   2   2       12.46       16.38      2.06 o 
   4   2   2       42.46       66.27      3.61 o 
   5   2   2      543.74      530.22     12.22 o 
   6   2   2        1.60        0.36      1.17 o 
   7   2   2      544.97      546.78     15.78 o 
   8   2   2      126.20      137.15      6.24 o 
   9   2   2      107.06      109.24      4.44 o 
  10   2   2       52.68       49.58      2.84 o 
  11   2   2       13.53       15.72      2.01 o 
  12   2   2        0.90        1.07      1.04 o 
  13   2   2      105.85      114.54      4.38 o 
  14   2   2        0.76        0.05      1.23 o 
  15   2   2       17.19       22.98      2.94 o 
  16   2   2        2.38        0.45      1.40 o 
  17   2   2        1.71        3.23      2.49 o 
 -17   3   2        5.69        4.51      2.57 o 
 -16   3   2        0.54        0.76      1.86 o 
 -15   3   2        0.00       -1.34      2.10 o 
 -14   3   2       45.22       49.38     14.50 o 
 -13   3   2       28.54       22.33      1.79 o 
 -12   3   2       15.37       22.46      5.33 o 
 -11   3   2       51.21       69.44      5.18 o 
 -10   3   2       35.15       41.65      4.11 o 
  -9   3   2       47.61       46.51      3.26 o 
  -8   3   2       44.25       60.39      4.39 o 
  -7   3   2       24.16       21.29      2.68 o 
  -6   3   2       47.06       70.12      4.01 o 
  -5   3   2        0.01        0.45      1.61 o 
  -4   3   2       91.69       58.26      4.63 o 
  -3   3   2      755.02      855.34     22.08 o 
  -2   3   2      290.99      308.00     11.05 o 
  -1   3   2      444.98      518.90     22.37 o 
   0   3   2        3.63        3.20      2.23 o 
   1   3   2      343.64      401.71     13.75 o 
   2   3   2       62.18       86.95      3.26 o 
   3   3   2       33.68       38.60      3.34 o 
   4   3   2        6.64        6.04      2.07 o 
   5   3   2      168.96      184.99     10.28 o 
   6   3   2       11.24       13.83      3.07 o 
   7   3   2        6.53        4.97      2.65 o 
   8   3   2      298.32      304.32     25.14 o 
   9   3   2       32.99       45.26      7.25 o 
  10   3   2        1.47        0.58      1.33 o 
  11   3   2       15.55       11.80      2.80 o 
  12   3   2       18.65       12.98      2.58 o 
  13   3   2        0.09        1.28      1.25 o 
  14   3   2       21.14       16.18      2.72 o 
  15   3   2        9.88        6.13      3.19 o 
  16   3   2        2.47       -1.56      2.46 o 
 -15   4   2       16.71       16.84      5.93 o 
 -14   4   2       18.49       16.59      5.28 o 
 -13   4   2        5.19        3.43      2.16 o 
 -12   4   2       21.72       19.33      3.99 o 
 -11   4   2       35.21       67.91     16.25 o 
 -10   4   2        5.51        3.90      1.98 o 
  -9   4   2       16.26       11.68      2.63 o 
  -8   4   2        3.13        1.93      2.11 o 
  -7   4   2       85.56       84.22      5.33 o 
  -6   4   2       31.29       36.45      4.42 o 
  -5   4   2       14.51       13.90      2.48 o 
  -4   4   2       96.51       84.93      6.93 o 
  -3   4   2        0.03        4.66      3.86 o 
  -2   4   2      170.69      194.17     12.38 o 
   0   4   2        8.94        6.02      5.00 o 
   1   4   2        3.15       44.26     30.66 o 
   2   4   2      167.86      174.45     16.29 o 
   3   4   2        0.94        2.29      2.77 o 
   4   4   2       52.95      116.33     24.63 o 
   5   4   2      112.63      120.33      6.92 o 
   6   4   2       29.82       31.36      4.12 o 
   7   4   2       94.30      110.84      7.08 o 
   8   4   2       51.59       45.61      5.04 o 
   9   4   2        3.97        1.36      2.05 o 
  10   4   2        8.99        4.86      2.67 o 
  11   4   2       16.35       12.27      3.07 o 
  12   4   2       28.02       18.76      3.50 o 
  13   4   2        1.08        4.22      2.18 o 
  14   4   2       28.03       20.10      3.42 o 
 -13   5   2        0.01       -1.88      4.67 o 
 -12   5   2       13.48        9.73      4.05 o 
 -11   5   2        2.84        3.35      3.12 o 
 -10   5   2       33.40       21.91      9.71 o 
  -9   5   2        9.14        6.98      4.04 o 
  -8   5   2       38.18       42.75      5.08 o 
  -7   5   2       13.32        8.26      2.90 o 
  -6   5   2      121.28      145.11     11.01 o 
  -5   5   2      128.45      131.72     11.47 o 
  -4   5   2       23.12       25.66      4.20 o 
  -3   5   2       47.84       35.54      4.09 o 
  -2   5   2        1.26        3.07      2.61 o 
   1   5   2        0.19        0.48      1.48 o 
   2   5   2       59.63       28.50     29.18 o 
   3   5   2        0.13       71.44     33.50 o 
   4   5   2      217.09      229.58     12.31 o 
   5   5   2        2.75       43.39     20.80 o 
   6   5   2       30.52       37.65      4.26 o 
   7   5   2        0.13        0.39      1.97 o 
   8   5   2       55.89       66.71      7.18 o 
   9   5   2       37.18       39.15      4.88 o 
  10   5   2        7.20        4.08      3.22 o 
  11   5   2        4.12        5.77      2.80 o 
  12   5   2        0.06        3.19      2.47 o 
  -9   6   2        0.09        4.88      6.36 o 
  -8   6   2       11.92       12.94      8.52 o 
  -7   6   2        4.49        4.20      7.38 o 
   2   6   2       19.49       26.34      9.08 o 
   3   6   2        0.05        9.86     16.41 o 
   4   6   2        3.11        7.01      5.39 o 
   5   6   2        3.95        6.78      6.43 o 
   6   6   2        4.89       -1.32      3.52 o 
   7   6   2       26.46       28.99      9.12 o 
   8   6   2        1.18        3.50      5.51 o 
 -19   1   3        1.43       -2.27     12.04 o 
 -18   1   3        0.14       -0.66      6.93 o 
 -17   1   3        0.01       -9.22      9.88 o 
 -16   1   3        5.53        4.16      5.78 o 
 -15   1   3        7.12       12.09      3.49 o 
 -14   1   3       21.98       21.43      1.92 o 
 -13   1   3        3.05      258.18     50.36 o 
 -12   1   3      588.67      636.08     30.73 o 
 -11   1   3        3.07        4.35      4.34 o 
 -10   1   3       86.30       84.12      3.88 o 
  -9   1   3      194.95      217.40     16.58 o 
  -8   1   3       44.74       80.15      3.24 o 
  -7   1   3      155.78      273.56      6.55 o 
  -6   1   3      263.63      397.83      8.62 o 
  -5   1   3      501.64      522.06      7.51 o 
  -4   1   3      631.73      588.75     21.68 o 
  -3   1   3    14438.65    16831.92    541.85 o 
  -2   1   3      105.37       76.86      3.05 o 
  -1   1   3      725.81      862.51     16.35 o 
   0   1   3      368.97      193.57      5.38 o 
   1   1   3      643.06      482.65     10.20 o 
   2   1   3      743.39      685.95     12.16 o 
   3   1   3        7.32       16.22      1.74 o 
   4   1   3      365.74      396.43      7.74 o 
   5   1   3     1258.94     1370.16     26.77 o 
   6   1   3      296.83      318.21      6.95 o 
   7   1   3      136.99      109.58      3.11 o 
   8   1   3        9.17       10.14      1.41 o 
   9   1   3        8.15       10.18      1.82 o 
  10   1   3      257.29      257.24      5.98 o 
  11   1   3       42.70       47.21      2.68 o 
  12   1   3       26.22       40.88      2.51 o 
  13   1   3        8.70        7.71      2.34 o 
  14   1   3        4.03       10.46      2.67 o 
  15   1   3        2.65        4.99      2.34 o 
  16   1   3       10.22       10.89      4.29 o 
  17   1   3        1.20        0.01      5.26 o 
 -18   2   3        9.43        4.03      8.50 o 
 -17   2   3        2.13        1.75      5.51 o 
 -16   2   3        1.65        2.26      1.73 o 
 -15   2   3        5.81        7.89      2.17 o 
 -14   2   3       45.13       49.60      6.70 o 
 -13   2   3        0.45        1.33      3.10 o 
 -12   2   3       38.92       37.95      4.79 o 
 -11   2   3      176.13      301.37     42.61 o 
 -10   2   3      476.10      472.06     26.53 o 
  -9   2   3        0.24        5.04      3.38 o 
  -8   2   3        3.44        0.56      1.16 o 
  -7   2   3      101.17       95.75      4.21 o 
  -6   2   3      774.70      730.38     24.15 o 
  -5   2   3      141.03      298.31      7.34 o 
  -4   2   3      301.41      304.23      5.84 o 
  -3   2   3      738.77      824.62     14.15 o 
  -2   2   3       11.27        9.26      1.43 o 
  -1   2   3      974.61      890.47     19.96 o 
   0   2   3      196.91      204.14      8.31 o 
   1   2   3     1782.11     1543.26     37.74 o 
   2   2   3       29.86       71.51      4.88 o 
   3   2   3       87.64      100.68      4.19 o 
   4   2   3      679.87      723.66     16.06 o 
   5   2   3      594.84      787.38     17.47 o 
   6   2   3        5.08       12.73      2.24 o 
   7   2   3      192.47      192.57      6.70 o 
   8   2   3       15.84       13.29      2.32 o 
   9   2   3      144.84      129.18      6.06 o 
  10   2   3      296.71      324.41     13.14 o 
  11   2   3        8.62        9.56      1.61 o 
  12   2   3        1.05        0.32      1.04 o 
  13   2   3       14.72       21.70      2.51 o 
  14   2   3        3.16        2.41      1.34 o 
  15   2   3        9.06       16.77      2.66 o 
  16   2   3        0.74       -0.34      1.54 o 
 -17   3   3       21.48       23.89      7.62 o 
 -16   3   3       12.64       15.11      4.66 o 
 -15   3   3       37.70       31.59      5.28 o 
 -14   3   3       57.91       73.01      8.46 o 
 -13   3   3       13.56        9.69      2.21 o 
 -12   3   3       99.14      102.11      9.23 o 
 -11   3   3       33.83       41.62      4.50 o 
 -10   3   3       53.66       58.19      4.38 o 
  -9   3   3       86.69      120.49     16.84 o 
  -8   3   3      108.04      112.33      5.57 o 
  -7   3   3      240.83      198.87     10.45 o 
  -6   3   3       17.93       25.44      3.18 o 
  -5   3   3       82.39       91.47      4.43 o 
  -4   3   3       72.70       62.05      3.64 o 
  -3   3   3      538.93      551.79     15.04 o 
  -2   3   3      780.52      805.30     20.55 o 
  -1   3   3      654.87      700.65     56.84 o 
   0   3   3      754.07      692.09     21.89 o 
   1   3   3       20.08       12.67      3.68 o 
   2   3   3      443.64      430.79     10.40 o 
   3   3   3      406.27      487.45     16.17 o 
   4   3   3      776.87      856.70     20.95 o 
   5   3   3     1007.77      987.29     27.31 o 
   6   3   3      207.34      203.76      9.04 o 
   7   3   3      613.44      644.71     19.69 o 
   8   3   3        0.08        0.59      1.88 o 
   9   3   3       44.40       44.43      4.43 o 
  10   3   3        3.33        2.46      1.71 o 
  11   3   3        6.06        6.68      2.07 o 
  12   3   3      340.87      386.54     14.53 o 
  13   3   3        2.22        2.03      1.70 o 
  14   3   3       58.25       69.25      4.39 o 
  15   3   3      102.54      136.30      9.12 o 
 -15   4   3       13.03       15.12      5.35 o 
 -14   4   3        0.30       -4.33      4.33 o 
 -13   4   3        0.04       -0.06      1.59 o 
 -12   4   3        5.46        3.73      2.11 o 
 -11   4   3      152.01      151.70      7.10 o 
 -10   4   3        9.55        7.43      3.18 o 
  -9   4   3       24.93       33.10      4.00 o 
  -8   4   3        3.31        3.52      2.44 o 
  -7   4   3        0.91        0.61      2.10 o 
  -6   4   3      402.40      389.78     18.21 o 
  -5   4   3      137.71      121.61      9.99 o 
  -4   4   3       18.09       14.99      4.31 o 
  -3   4   3       12.09        1.79      3.35 o 
  -2   4   3       33.35       28.63      5.76 o 
  -1   4   3      483.67      553.32     72.02 o 
   0   4   3        0.98        1.74      3.11 o 
   1   4   3       81.14       86.29      7.69 o 
   2   4   3      351.65      421.29     15.32 o 
   3   4   3        1.76        0.09      1.81 o 
   4   4   3      326.78      323.21     10.66 o 
   5   4   3      129.50      144.00      7.31 o 
   6   4   3      195.06      194.04      8.31 o 
   7   4   3        0.87        1.55      2.33 o 
   8   4   3       32.67       31.89      4.38 o 
   9   4   3       26.12       24.39      3.31 o 
  10   4   3        0.82        2.60      2.15 o 
  11   4   3        2.32        7.89      3.10 o 
  12   4   3        0.17       -0.04      1.93 o 
  13   4   3        5.08        8.43      2.96 o 
  14   4   3        0.05        0.92      1.58 o 
 -13   5   3        0.11        0.17      3.51 o 
 -12   5   3       15.10       16.03      6.88 o 
 -11   5   3       15.65       15.73      4.16 o 
 -10   5   3        3.35        1.14      2.01 o 
  -9   5   3       12.37        8.08      3.19 o 
  -8   5   3        2.03        4.25      2.79 o 
  -7   5   3       39.61       42.35      9.65 o 
  -6   5   3        6.68        8.06      5.68 o 
  -5   5   3        4.86       13.40      4.66 o 
  -4   5   3       25.28       15.33      4.31 o 
  -3   5   3      113.42      137.20      9.48 o 
  -2   5   3       41.71       56.43      7.27 o 
  -1   5   3        1.75        0.39      2.00 o 
   0   5   3      165.97      138.31     97.59 o 
   1   5   3      260.04      322.88     21.22 o 
   2   5   3       20.85       19.75      4.75 o 
   3   5   3       12.22       11.45      4.29 o 
   4   5   3       37.57       93.00     24.99 o 
   5   5   3       58.67       76.90      9.71 o 
   6   5   3        0.82        3.21      3.91 o 
   7   5   3       78.51       72.97      7.84 o 
   8   5   3      104.32      121.34      7.69 o 
   9   5   3        0.21        1.36      2.05 o 
  10   5   3       32.20       27.77      4.81 o 
  11   5   3        0.86       -2.99      3.03 o 
 -10   6   3        2.57        2.61      4.14 o 
  -9   6   3        0.00        5.06      4.95 o 
  -8   6   3        0.00       -0.57      5.22 o 
   0   6   3        6.44       39.86     17.15 o 
   1   6   3        1.42        1.59      4.29 o 
   2   6   3       11.66        3.00      6.41 o 
   3   6   3       74.30       76.34     12.83 o 
   4   6   3       15.16       10.78      4.90 o 
   5   6   3       57.27       31.15     12.77 o 
   6   6   3       30.00       20.04      6.54 o 
   7   6   3        9.00        6.09      3.88 o 
   8   6   3        0.08        3.96      3.46 o 
 -18   0   4        8.86       14.87     17.49 o 
 -16   0   4        4.19        7.61     13.17 o 
 -15   0   4        0.00        0.45      4.66 o 
 -14   0   4      415.94      526.41     51.55 o 
 -13   0   4       41.57       44.97     16.12 o 
 -12   0   4       66.24       76.08     17.37 o 
 -11   0   4      830.63      998.82     42.58 o 
 -10   0   4       55.33       34.95      5.26 o 
  -9   0   4      157.89      132.96     10.38 o 
  -8   0   4       11.94       10.37      3.17 o 
  -7   0   4      663.94      506.83     17.66 o 
  -6   0   4     3338.74     3305.20     71.55 o 
  -5   0   4      209.93      227.99      4.98 o 
  -4   0   4        8.68       15.22      1.62 o 
  -3   0   4    10099.68    12387.07    447.19 o 
  -2   0   4     6184.25     6555.61    228.67 o 
  -1   0   4        1.33        5.05      2.67 o 
   0   0   4       20.42      147.43      4.53 o 
   1   0   4        9.54       16.69      1.36 o 
   2   0   4     1318.01     1333.02     29.88 o 
   3   0   4     2361.24     2460.46     65.36 o 
   4   0   4        4.05        7.19      1.36 o 
   5   0   4      390.76      645.20     17.15 o 
   6   0   4      482.91      482.64     11.90 o 
   7   0   4      986.19      857.32     30.49 o 
   8   0   4      538.21      482.93     13.59 o 
   9   0   4        1.89       -0.78      1.30 o 
  10   0   4       33.78       31.13      3.66 o 
  11   0   4       33.15       31.38      8.01 o 
  12   0   4      134.53      150.20     10.14 o 
  13   0   4      211.65      208.96     13.19 o 
  14   0   4        8.12        9.82      3.82 o 
  15   0   4        7.53        2.64      2.78 o 
  16   0   4       25.57       25.20      5.69 o 
  17   0   4       37.37       57.34     25.09 o 
 -19   1   4        0.01       -8.18     15.10 o 
 -18   1   4        6.43       14.31     16.58 o 
 -17   1   4       17.76       21.35     10.67 o 
 -15   1   4       67.19       47.80      3.52 o 
 -14   1   4      507.43      439.53     10.38 o 
 -13   1   4       73.50       92.74     12.67 o 
 -12   1   4        3.99        3.21      1.45 o 
 -11   1   4      151.43      164.02      6.16 o 
 -10   1   4      153.18      185.83      9.66 o 
  -9   1   4       28.98       16.65      2.38 o 
  -8   1   4      480.90      442.04     10.25 o 
  -7   1   4       25.95       16.73      2.22 o 
  -6   1   4     1023.50      994.80     12.79 o 
  -5   1   4       12.19       29.01      1.99 o 
  -4   1   4     9344.13    11009.90    261.06 o 
  -3   1   4     1955.67     2022.47     40.31 o 
  -2   1   4     1394.92     1695.90     32.69 o 
  -1   1   4        6.17       12.29      1.77 o 
   0   1   4      152.70      228.11      6.33 o 
   1   1   4     1819.69     1635.04     42.38 o 
   2   1   4      863.99      748.07     13.80 o 
   3   1   4       18.85       36.75      2.03 o 
   4   1   4     3057.91     3129.92     68.97 o 
   5   1   4       16.99       12.34      1.63 o 
   6   1   4      444.59      388.28      7.88 o 
   7   1   4      728.54      691.00     13.67 o 
   8   1   4        3.50        1.11      0.92 o 
   9   1   4      165.73      142.49      4.20 o 
  10   1   4       11.20        7.82      1.50 o 
  11   1   4        1.48        3.01      1.28 o 
  12   1   4        0.02       -0.09      0.97 o 
  13   1   4       13.58        6.21      1.93 o 
  14   1   4        8.99        7.53      2.14 o 
  15   1   4       13.18       16.37      3.58 o 
  16   1   4       22.02       36.60      7.88 o 
  17   1   4        0.13        0.45      3.41 o 
 -18   2   4        0.81       -3.07     11.24 o 
 -17   2   4       23.54       20.10     15.90 o 
 -16   2   4       17.25       12.95      2.34 o 
 -15   2   4        7.81        5.05      2.23 o 
 -14   2   4       21.82       21.16      3.21 o 
 -13   2   4      209.89      284.97     42.56 o 
 -12   2   4       37.34       47.66      7.96 o 
 -11   2   4       39.79      173.16     42.64 o 
 -10   2   4      165.12      172.15      4.59 o 
  -9   2   4      124.34      124.68      3.30 o 
  -8   2   4      115.64      107.12      3.10 o 
  -7   2   4      805.79      806.32     13.50 o 
  -6   2   4     1267.38     1224.51     22.46 o 
  -5   2   4     2806.10     3371.00     67.34 o 
  -4   2   4      357.64      348.08      8.02 o 
  -3   2   4        0.14       -1.30      1.42 o 
  -2   2   4       15.47       39.19      2.65 o 
  -1   2   4       96.09      134.48      6.30 o 
   0   2   4        8.44        3.81      1.76 o 
   1   2   4        7.23        8.25      2.52 o 
   2   2   4     1521.70     1509.78     32.51 o 
   3   2   4      621.35      525.53     13.66 o 
   4   2   4       48.29       46.72      3.24 o 
   5   2   4       22.74       16.34      1.98 o 
   6   2   4        3.93        3.30      1.59 o 
   7   2   4       11.02        8.01      1.73 o 
   8   2   4       37.22       34.93      2.99 o 
   9   2   4      147.34      142.71      5.48 o 
  10   2   4       13.58       14.47      2.05 o 
  11   2   4        9.02       12.08      2.70 o 
  12   2   4      257.94      293.47      9.75 o 
  13   2   4       82.13       89.42      4.56 o 
  14   2   4        2.09        1.11      1.48 o 
  15   2   4        0.72       -0.45      1.44 o 
  16   2   4        0.76        1.39      2.81 o 
 -17   3   4        0.01        2.56      7.61 o 
 -16   3   4        1.14       -0.72      2.91 o 
 -15   3   4       57.75       60.77      6.78 o 
 -14   3   4       25.43       44.99     17.74 o 
 -13   3   4        3.20        4.43      1.30 o 
 -12   3   4      105.51      101.42      6.51 o 
 -11   3   4        1.63        2.28      1.61 o 
 -10   3   4        9.42       11.04      2.39 o 
  -9   3   4      125.92      134.70      5.67 o 
  -8   3   4      143.38      159.78      6.19 o 
  -7   3   4        0.40        2.22      1.89 o 
  -6   3   4        0.09        0.40      1.04 o 
  -5   3   4      144.61      178.83     12.13 o 
  -4   3   4      649.62      669.91     15.31 o 
  -3   3   4      226.97      222.48     21.57 o 
  -2   3   4       95.40      112.92     13.34 o 
  -1   3   4        7.95       11.01      2.58 o 
   0   3   4       11.16       10.63      3.45 o 
   1   3   4       27.40       28.02      2.35 o 
   2   3   4        5.46        3.53      1.53 o 
   3   3   4       34.95       38.97      2.88 o 
   4   3   4        3.85        6.13      3.57 o 
   5   3   4       71.52       62.63      4.29 o 
   6   3   4      508.46      539.92     16.53 o 
   7   3   4       65.08       71.64      5.12 o 
   8   3   4        6.46        6.31      2.70 o 
   9   3   4        2.20        3.76      2.51 o 
  10   3   4        0.57        0.45      1.43 o 
  11   3   4       55.36       57.97      4.30 o 
  12   3   4        1.25       -0.91      1.55 o 
  13   3   4        0.13        1.05      1.43 o 
  14   3   4        9.97       10.24      2.47 o 
  15   3   4        0.50        0.58      2.48 o 
 -15   4   4       11.03        8.36      4.06 o 
 -14   4   4        8.58        3.77      2.84 o 
 -13   4   4        1.36        0.19      1.44 o 
 -12   4   4        3.75        4.59      2.25 o 
 -11   4   4       31.16       38.68      8.82 o 
 -10   4   4        2.63        3.84      2.80 o 
  -9   4   4       16.14       29.77      5.78 o 
  -8   4   4       20.88       17.21      3.64 o 
  -7   4   4        0.08       -0.06      1.80 o 
  -6   4   4       27.93       22.36      5.04 o 
  -5   4   4       25.88       73.53     22.87 o 
  -4   4   4      249.94      304.91     12.36 o 
  -3   4   4        9.82        7.68      3.17 o 
  -2   4   4       29.34       27.08      5.08 o 
  -1   4   4      138.44      154.22     15.90 o 
   0   4   4       86.11       84.98      8.05 o 
   1   4   4       13.34       11.86      3.82 o 
   2   4   4        5.29        3.86      2.66 o 
   3   4   4       39.33       38.57      5.62 o 
   4   4   4       34.97       40.79      4.53 o 
   5   4   4      187.31      189.61     10.09 o 
   6   4   4       75.99       72.15      6.77 o 
   7   4   4        2.16        0.78      1.81 o 
   8   4   4       78.46       76.98      6.67 o 
   9   4   4        5.18        4.08      2.39 o 
  10   4   4        3.74        3.13      1.93 o 
  11   4   4        0.32       -0.25      1.48 o 
  12   4   4        1.52        2.62      2.11 o 
  13   4   4        0.80       -0.78      1.55 o 
 -13   5   4        5.29        4.79      6.20 o 
 -12   5   4        0.01        0.78      1.90 o 
 -11   5   4        9.69       11.29      3.10 o 
 -10   5   4        8.40        8.58      3.03 o 
  -9   5   4        1.70        0.81      2.04 o 
  -8   5   4       42.00       61.38      6.46 o 
  -7   5   4        4.72        6.13      4.66 o 
  -6   5   4       19.66       25.09      6.47 o 
  -5   5   4       66.47       86.47     17.43 o 
  -4   5   4        9.50        8.57      4.20 o 
  -3   5   4        0.23       76.42     24.41 o 
  -2   5   4       22.83       89.63     23.13 o 
  -1   5   4       20.95       22.54      4.73 o 
   0   5   4       42.62       40.27      6.82 o 
   1   5   4      186.19      287.23     18.95 o 
   2   5   4        0.76        2.56      4.26 o 
   3   5   4       34.26       44.28      7.27 o 
   4   5   4       11.79       18.23      5.71 o 
   5   5   4        2.96        3.19      3.44 o 
   6   5   4        2.04       -2.01      3.73 o 
   7   5   4        0.02        1.13      2.87 o 
   8   5   4        1.10       -0.14      1.55 o 
   9   5   4        8.59        8.14      3.41 o 
  10   5   4        2.26        3.43      2.85 o 
  11   5   4       14.81       19.15      4.40 o 
  -9   6   4       28.25       25.07      7.50 o 
  -8   6   4       19.13       30.54     11.70 o 
  -7   6   4       28.22       45.42     13.97 o 
  -6   6   4       13.94       18.28      7.04 o 
  -3   6   4       16.07       13.77      6.32 o 
  -2   6   4       25.66       36.12      7.77 o 
  -1   6   4        7.04       35.88     16.81 o 
   0   6   4        2.35       -0.03      4.93 o 
   1   6   4       36.46       25.87      8.12 o 
   2   6   4       11.29        2.57      3.06 o 
   3   6   4        0.01       -1.02      3.72 o 
   4   6   4       19.46       16.69      6.50 o 
   5   6   4       36.97       50.73      7.86 o 
   6   6   4       18.35       24.95      7.32 o 
   7   6   4       26.82       23.90      7.15 o 
 -14   1   5       39.68       36.60      1.65 o 
 -13   1   5       56.37       66.05     14.68 o 
 -12   1   5       12.96       55.29     28.22 o 
 -11   1   5      122.57      159.43     23.06 o 
 -10   1   5        1.54        3.22      1.64 o 
  -9   1   5       15.99        7.13      1.85 o 
  -8   1   5       18.25       32.80      4.42 o 
  -7   1   5      673.34      738.74     11.10 o 
  -6   1   5      859.47     1080.17     17.69 o 
  -5   1   5        6.08        3.50      0.90 o 
  -4   1   5     1250.41     1359.74     21.48 o 
  -3   1   5      209.44      273.17     11.08 o 
  -2   1   5     1863.12     1655.04     31.00 o 
  -1   1   5        7.78        4.39      1.26 o 
   0   1   5     1149.74     1028.72     19.21 o 
   1   1   5       27.32       37.44      2.34 o 
   2   1   5       15.09       13.85      1.90 o 
   3   1   5      596.92      714.05     13.73 o 
   4   1   5      117.34       73.69      2.57 o 
   5   1   5      255.29      201.09      5.36 o 
   6   1   5        0.57        3.95      1.31 o 
   7   1   5      365.34      374.34     10.70 o 
   8   1   5      197.61      210.90      5.58 o 
   9   1   5      234.35      225.07      6.33 o 
  10   1   5        0.03        0.37      1.19 o 
  11   1   5       71.61       55.85      3.55 o 
  12   1   5        2.38        3.59      1.54 o 
  13   1   5        0.79       -0.10      1.16 o 
  14   1   5       25.40       29.88      3.89 o 
  15   1   5        0.73        2.69      2.39 o 
  16   1   5        2.28        1.96      1.89 o 
 -18   2   5        2.99       58.48     23.50 o 
 -17   2   5       11.38       47.01     21.80 o 
 -16   2   5       10.53        4.09      1.49 o 
 -15   2   5       12.64       12.29      3.03 o 
 -14   2   5       17.25       15.15      3.17 o 
 -13   2   5      234.59      285.45     26.14 o 
 -12   2   5        0.58        5.53      5.04 o 
 -11   2   5       16.02       13.78      4.51 o 
 -10   2   5       64.59       53.95      4.63 o 
  -9   2   5      108.21      113.42      3.20 o 
  -8   2   5       74.80       64.64      4.49 o 
  -7   2   5      184.45      245.96      5.69 o 
  -6   2   5     2363.59     2437.64     47.58 o 
  -5   2   5     2137.86     2269.77     53.99 o 
  -4   2   5     1670.05     1588.58     30.27 o 
  -3   2   5      604.07      579.24     12.99 o 
  -2   2   5       19.21       19.72      2.14 o 
  -1   2   5      641.94      498.86     14.00 o 
   0   2   5       36.37       22.55      2.90 o 
   1   2   5     1407.90     1493.71     33.05 o 
   2   2   5     2886.91     3310.12     84.02 o 
   3   2   5      177.95      182.21      6.41 o 
   4   2   5     1123.81     1101.41     24.82 o 
   5   2   5       56.11       78.70      4.45 o 
   6   2   5      233.99      184.41      6.72 o 
   7   2   5        0.06        2.98      1.47 o 
   8   2   5      121.72      137.06      5.36 o 
   9   2   5      461.10      485.90     13.09 o 
  10   2   5       15.14       17.42      2.71 o 
  11   2   5      199.09      255.96      8.87 o 
  12   2   5       33.02       36.18      3.24 o 
  13   2   5        0.01        0.76      1.62 o 
  14   2   5        5.65        9.21      2.43 o 
  15   2   5        7.81        9.95      2.66 o 
 -17   3   5        4.95        8.15      9.27 o 
 -16   3   5        5.38        1.27      2.27 o 
 -15   3   5        9.57        5.58      3.06 o 
 -14   3   5       58.25       50.28      7.29 o 
 -13   3   5       15.49        5.50      2.63 o 
 -12   3   5       26.60       36.00      3.83 o 
 -11   3   5        0.62        0.30      1.17 o 
 -10   3   5      225.08      258.22      8.03 o 
  -9   3   5      157.05      151.50      5.76 o 
  -8   3   5        8.61        4.78      1.90 o 
  -7   3   5      341.68      327.14      9.39 o 
  -6   3   5       35.09       33.34      5.05 o 
  -5   3   5      114.09      130.89      5.87 o 
  -4   3   5      266.40      273.54     17.97 o 
  -3   3   5       45.38       47.19      7.56 o 
  -2   3   5      179.58      156.42      8.74 o 
  -1   3   5        3.80        4.71      2.46 o 
   0   3   5      359.37      377.50     13.84 o 
   1   3   5      275.79      259.06      6.81 o 
   2   3   5        0.67        0.48      0.98 o 
   3   3   5        0.28        0.99      1.44 o 
   4   3   5      266.98      238.64      9.13 o 
   5   3   5      196.88      186.94      7.24 o 
   6   3   5        0.55       -0.31      1.83 o 
   7   3   5       23.41       24.01      3.87 o 
   8   3   5       56.56       61.40      5.43 o 
   9   3   5      197.91      207.35      8.03 o 
  10   3   5       96.44       99.39      6.17 o 
  11   3   5        4.75        3.11      2.08 o 
  12   3   5       61.16       78.64      4.58 o 
  13   3   5        8.68        6.73      2.23 o 
  14   3   5        9.72       11.73      2.68 o 
 -15   4   5       29.99       14.74      5.73 o 
 -14   4   5        0.01        0.29      2.02 o 
 -13   4   5        0.07        0.02      2.22 o 
 -12   4   5       10.35        7.46      2.53 o 
 -11   4   5       24.11       28.93      3.86 o 
 -10   4   5      106.96      104.25      5.68 o 
  -9   4   5       76.13      100.21      6.03 o 
  -8   4   5      112.12      128.34      8.35 o 
  -7   4   5       65.33       51.57      6.06 o 
  -6   4   5      414.68      437.72     14.73 o 
  -5   4   5      140.84      141.83      7.47 o 
  -4   4   5      167.42      214.94     22.23 o 
  -3   4   5      341.03      350.57     11.52 o 
  -2   4   5        6.81       10.01      4.01 o 
  -1   4   5      305.02      318.12     11.27 o 
   0   4   5       86.42       82.98      7.55 o 
   1   4   5      544.31      548.48     23.47 o 
   2   4   5      206.55      220.94     14.08 o 
   3   4   5        0.01        0.46      1.54 o 
   4   4   5      424.32      434.86     14.97 o 
   5   4   5      201.65      228.72     10.64 o 
   6   4   5      130.99      136.11      9.22 o 
   7   4   5        8.42        8.37      2.95 o 
   8   4   5       15.53       24.47      5.34 o 
   9   4   5       82.47      105.07      8.61 o 
  10   4   5        2.12        1.26      1.93 o 
  11   4   5       63.37       75.19      5.68 o 
  12   4   5       43.58       40.13      8.13 o 
  13   4   5        1.70        2.56      2.80 o 
 -13   5   5        3.15        7.07      4.11 o 
 -12   5   5        2.46        2.44      2.31 o 
 -11   5   5        0.55       -1.37      2.95 o 
 -10   5   5       14.93       19.46      4.41 o 
  -9   5   5       14.56       13.68      4.41 o 
  -8   5   5       28.92       15.69      4.34 o 
  -7   5   5       13.29        7.16      3.62 o 
  -6   5   5        1.21        4.06      2.59 o 
  -5   5   5       25.40       49.79     21.51 o 
  -4   5   5        1.45        1.69      2.05 o 
  -3   5   5        1.81        2.92      2.99 o 
  -2   5   5      163.43      185.27     11.85 o 
  -1   5   5        6.85        8.59      5.01 o 
   0   5   5       24.07       25.49      5.59 o 
   1   5   5       22.02       24.05      6.04 o 
   2   5   5      156.38      151.70     10.98 o 
   3   5   5      125.10      125.01     10.40 o 
   4   5   5      209.61      227.00     16.47 o 
   5   5   5       21.43       25.31      6.81 o 
   6   5   5       13.97       11.81      3.61 o 
   7   5   5       23.30       20.58      4.36 o 
   8   5   5        1.58        5.55      3.01 o 
   9   5   5        2.14        4.06      2.40 o 
  10   5   5        0.61        1.77      2.78 o 
  -9   6   5        0.88        3.97      4.52 o 
  -8   6   5        0.40        4.13      4.75 o 
  -7   6   5       25.10       43.73     10.94 o 
  -6   6   5       19.22       27.20      7.03 o 
  -5   6   5        0.01        5.50      4.16 o 
  -4   6   5        2.12        2.74      3.09 o 
  -3   6   5       12.18       13.18      5.29 o 
  -2   6   5        0.66        3.32      8.28 o 
  -1   6   5        0.06       -1.07      3.06 o 
   0   6   5       11.10        2.99      3.47 o 
   1   6   5        4.53        7.51      5.38 o 
   2   6   5        7.42        9.26      5.55 o 
   3   6   5        0.65        0.62      2.91 o 
   4   6   5        9.85        9.58      5.42 o 
   5   6   5        9.11       10.62      6.51 o 
   6   6   5        1.22       -0.14      3.62 o 
   7   6   5       11.79        3.73      5.01 o 
 -14   0   6      185.07      230.47     21.29 o 
 -13   0   6      178.32      197.10     18.28 o 
 -12   0   6      102.06       95.64     12.50 o 
 -11   0   6      156.76      161.80     11.69 o 
 -10   0   6       37.14       65.07      9.22 o 
  -9   0   6       25.04       14.86      5.40 o 
  -8   0   6      469.55      554.42     24.02 o 
  -7   0   6     4111.23     4472.15    109.99 o 
  -6   0   6     1153.90     1432.27     55.88 o 
  -5   0   6        4.35        0.68      0.71 o 
  -4   0   6       47.12       23.16      1.78 o 
  -3   0   6      687.12      613.63     14.47 o 
  -2   0   6     3580.17     2980.88     85.11 o 
  -1   0   6        6.00        0.61      0.65 o 
   0   0   6        5.24        9.58      1.36 o 
   1   0   6      104.50      112.30      6.59 o 
   2   0   6      138.15       66.79      5.39 o 
   3   0   6     1309.49     1233.63     32.26 o 
   4   0   6       67.86       94.63      4.35 o 
   5   0   6        3.40        0.95      1.36 o 
   6   0   6       87.49       56.49      6.93 o 
   7   0   6      556.67      524.46     16.01 o 
   8   0   6       10.44        7.27      2.34 o 
   9   0   6        2.81        0.04      1.62 o 
  10   0   6       35.82       36.19      5.23 o 
  11   0   6      173.24      191.23     10.99 o 
  12   0   6      108.80      147.91      8.72 o 
  13   0   6        3.66        6.87      3.38 o 
  14   0   6        2.83        7.97      3.64 o 
  15   0   6       29.26       32.37      6.43 o 
  16   0   6        6.27       14.27      9.19 o 
 -18   1   6        1.55        4.54     13.97 o 
 -17   1   6        0.37       -2.73      7.38 o 
 -16   1   6       59.76       73.03     13.69 o 
 -15   1   6        0.01       -3.40      3.40 o 
 -14   1   6        0.07      127.70     32.66 o 
 -13   1   6       98.65      105.84      3.77 o 
 -12   1   6       94.71      101.70      3.74 o 
 -11   1   6       30.27       93.72     17.45 o 
 -10   1   6       71.83       62.96      3.82 o 
  -9   1   6       12.57        7.34      1.49 o 
  -8   1   6      143.55      196.63      4.82 o 
  -7   1   6      115.13      155.45      4.57 o 
  -6   1   6       63.68      101.51      7.95 o 
  -5   1   6       62.77       86.32      2.24 o 
  -4   1   6        5.72        0.09      0.74 o 
  -3   1   6      674.26      538.17     12.43 o 
  -2   1   6     1258.43     1381.56     26.82 o 
  -1   1   6      711.70      594.28     11.31 o 
   0   1   6     1610.25     1482.92     28.83 o 
   1   1   6     1033.94     1123.90     22.83 o 
   2   1   6      401.41      411.84      8.68 o 
   3   1   6       27.34       27.46      8.63 o 
   4   1   6       46.74       18.07      1.99 o 
   5   1   6      198.63      181.65      5.16 o 
   6   1   6      131.47      110.14      4.09 o 
   7   1   6       23.68       29.69      2.15 o 
   8   1   6       16.53       22.82      2.39 o 
   9   1   6      385.07      445.98     12.47 o 
  10   1   6      309.89      271.68      8.26 o 
  11   1   6        2.29       -0.32      1.18 o 
  12   1   6        0.23        0.34      1.27 o 
  13   1   6       19.87       26.62      3.47 o 
  14   1   6       11.70        9.89      2.67 o 
  15   1   6        0.73        5.02      2.59 o 
  16   1   6        8.77       15.04      3.99 o 
 -18   2   6       12.75       10.45     14.99 o 
 -17   2   6       56.38       22.53     18.64 o 
 -16   2   6       25.54       31.77      8.13 o 
 -15   2   6       25.79       18.17      3.34 o 
 -14   2   6       37.67       39.78      4.37 o 
 -13   2   6       64.52       75.15     11.77 o 
 -12   2   6       35.65       43.50      4.05 o 
 -11   2   6       30.44       31.13      3.78 o 
 -10   2   6       25.41       21.80      1.09 o 
  -9   2   6       92.77       96.48      5.87 o 
  -8   2   6        0.62        1.51      0.97 o 
  -7   2   6     1222.34     1313.46     24.13 o 
  -6   2   6     1336.13     1329.59     30.51 o 
  -5   2   6      195.14      171.74      6.77 o 
  -4   2   6      283.26      297.51     27.64 o 
  -3   2   6      116.38      135.64      4.78 o 
  -2   2   6      450.72      454.36     11.55 o 
  -1   2   6       84.09       68.96      3.99 o 
   0   2   6      216.26      191.08     10.42 o 
   1   2   6       37.17       52.87      3.46 o 
   2   2   6        8.34        5.24      2.03 o 
   3   2   6     1525.72     1517.72     35.73 o 
   4   2   6      283.08      303.45      9.41 o 
   5   2   6       21.59       42.07      8.34 o 
   6   2   6       22.39       18.52      2.20 o 
   7   2   6        9.44        6.08      1.86 o 
   8   2   6       30.87       29.71      2.99 o 
   9   2   6      306.53      319.67      9.95 o 
  10   2   6       10.88       11.45      2.43 o 
  11   2   6       45.72       43.03      3.61 o 
  12   2   6       89.00      101.06      6.84 o 
  13   2   6       90.75      100.61      6.27 o 
  14   2   6        6.55        4.66      2.42 o 
  15   2   6        0.10        2.35      2.08 o 
 -17   3   6       23.47        9.74      8.95 o 
 -16   3   6       16.06        8.02      3.06 o 
 -15   3   6       31.38       23.90      4.68 o 
 -14   3   6       10.97        8.01      3.70 o 
 -13   3   6        7.27        4.77      2.57 o 
 -12   3   6        7.32        7.19      1.18 o 
 -11   3   6       52.68       54.49      4.83 o 
 -10   3   6       78.45       76.76      8.62 o 
  -9   3   6        4.92        5.81      2.20 o 
  -8   3   6       16.10       12.67      2.27 o 
  -7   3   6       96.42      117.09      7.49 o 
  -6   3   6       80.27      117.42      4.71 o 
  -5   3   6      113.03      114.28      5.31 o 
  -4   3   6      186.01      216.82      6.10 o 
  -3   3   6        0.70        3.23      1.62 o 
  -2   3   6      115.39      126.70      5.21 o 
  -1   3   6      411.37      385.51     14.81 o 
   0   3   6       30.22       28.62      3.66 o 
   1   3   6       29.97       31.20      5.38 o 
   2   3   6        7.21        5.55      2.76 o 
   3   3   6       58.82       65.92      5.20 o 
   4   3   6      126.02      137.21      6.86 o 
   5   3   6        1.48        1.23      1.99 o 
   6   3   6       87.04       93.96      5.64 o 
   7   3   6       13.90       12.08      3.11 o 
   8   3   6        0.68        0.41      1.84 o 
   9   3   6       44.19       52.96      5.11 o 
  10   3   6       47.30       54.84      4.96 o 
  11   3   6        1.40        0.30      1.72 o 
  12   3   6        4.47        1.48      1.93 o 
  13   3   6        2.17        4.90      2.18 o 
  14   3   6        6.71        3.51      2.26 o 
 -15   4   6        4.03        3.60      3.88 o 
 -14   4   6        0.04       -0.70      2.65 o 
 -13   4   6        3.87        2.43      3.12 o 
 -12   4   6        5.29        2.70      2.20 o 
 -11   4   6        3.90       -0.73      1.67 o 
 -10   4   6        2.39        0.89      2.41 o 
  -9   4   6       70.00      100.02     11.34 o 
  -8   4   6        9.06       58.85     19.60 o 
  -7   4   6        4.20        9.00      3.37 o 
  -6   4   6        0.23        2.63      3.37 o 
  -5   4   6        0.01        7.67      3.14 o 
  -4   4   6      111.70      112.09      7.14 o 
  -3   4   6      125.42      142.33      9.77 o 
  -2   4   6       11.54       12.61      3.73 o 
  -1   4   6        0.38        1.05      1.85 o 
   0   4   6      469.27      503.35     23.78 o 
   1   4   6       27.96       23.73      6.57 o 
   2   4   6        8.51        9.42      2.24 o 
   3   4   6        0.10        1.66      1.93 o 
   4   4   6      135.53      122.61      8.00 o 
   5   4   6       63.87       59.96      5.72 o 
   6   4   6        0.03       -1.47      2.92 o 
   7   4   6        0.19        2.38      3.06 o 
   8   4   6        7.41        6.39      3.47 o 
   9   4   6       16.20       23.78      4.99 o 
  10   4   6        7.04       11.96      3.93 o 
  11   4   6        0.47        0.08      1.66 o 
  12   4   6        0.49        2.73      2.31 o 
 -13   5   6        0.66        4.11      4.51 o 
 -12   5   6        4.77        3.32      2.57 o 
 -11   5   6        0.34        0.22      2.26 o 
 -10   5   6        8.18       18.45      7.44 o 
  -9   5   6        4.07       12.03     10.68 o 
  -8   5   6        0.01        1.40      2.61 o 
  -7   5   6       11.54       11.40      4.09 o 
  -6   5   6        8.91        8.85      3.30 o 
  -5   5   6       45.22       40.61      9.26 o 
  -4   5   6        1.53        8.21      3.39 o 
  -3   5   6       10.47        6.92      4.56 o 
  -2   5   6       29.18       27.43      6.89 o 
  -1   5   6        3.20       -0.03      2.57 o 
   0   5   6       26.29       28.72      5.73 o 
   1   5   6        6.55        6.68      5.06 o 
   2   5   6       45.60       50.67      7.96 o 
   3   5   6       41.36       40.06      7.52 o 
   4   5   6       40.82       49.77      8.08 o 
   5   5   6        5.29        2.67      3.99 o 
   6   5   6        7.15        6.80      4.63 o 
   7   5   6        2.66        5.62      4.36 o 
   8   5   6        5.07        9.10      4.75 o 
   9   5   6        0.61       -0.66      1.96 o 
  10   5   6        6.26        4.64      2.75 o 
  -9   6   6        7.81        5.91      3.96 o 
  -8   6   6        0.01        2.72      3.11 o 
  -7   6   6        0.09        0.42      3.35 o 
  -6   6   6        1.07        6.28      4.67 o 
  -5   6   6        9.18       12.01      4.70 o 
  -4   6   6       18.85       21.04      6.46 o 
  -3   6   6        0.90        4.92      2.87 o 
  -2   6   6       79.27       98.45     13.63 o 
  -1   6   6        7.77        3.44      4.55 o 
   0   6   6        9.72       22.24      5.46 o 
   1   6   6        1.70        0.29      3.83 o 
   2   6   6        4.85        8.87      6.36 o 
   3   6   6        3.97        6.75      6.08 o 
   4   6   6       20.60       15.24      6.07 o 
   5   6   6       40.52       37.30      9.95 o 
   6   6   6        0.70        3.18      5.33 o 
 -19   1   7        0.72       -2.26      9.06 o 
 -18   1   7        3.19       -1.01      3.58 o 
 -17   1   7       23.21       20.20      9.85 o 
 -16   1   7        1.24       -2.88      2.88 o 
 -15   1   7       21.62       21.16      4.72 o 
 -14   1   7      220.51      257.27     16.23 o 
 -13   1   7        7.42        9.84      1.65 o 
 -12   1   7        9.18        8.21      2.51 o 
 -11   1   7       12.30        5.76      2.22 o 
 -10   1   7       86.90       93.19      3.74 o 
  -9   1   7      209.30      223.04      4.83 o 
  -8   1   7        7.27        6.83      1.47 o 
  -7   1   7       21.35       28.06      1.79 o 
  -6   1   7     1867.86     2078.97     36.98 o 
  -5   1   7      851.86      865.57     16.95 o 
  -4   1   7       55.89       41.83      3.56 o 
  -3   1   7       14.17       13.29      1.59 o 
  -2   1   7      171.06      172.19      4.83 o 
  -1   1   7     1363.20     1396.02     34.50 o 
   0   1   7       33.17       26.69      1.90 o 
   1   1   7      530.16      637.75     18.04 o 
   2   1   7      172.51      248.73      8.39 o 
   3   1   7      261.80      204.02      5.81 o 
   4   1   7      204.84      240.44      6.48 o 
   5   1   7      531.49      512.18     11.24 o 
   6   1   7        1.43        1.27      1.22 o 
   7   1   7       82.12       88.16      4.35 o 
   8   1   7      394.09      386.57     12.75 o 
   9   1   7       51.76       57.88      4.46 o 
  10   1   7        5.60        4.82      2.04 o 
  11   1   7        3.13        1.33      1.59 o 
  12   1   7        0.01        1.37      1.68 o 
  13   1   7        0.01       -0.30      1.83 o 
  14   1   7       20.52       23.59      3.95 o 
  15   1   7        0.23        3.18      2.79 o 
 -18   2   7        8.87        9.40     17.49 o 
 -17   2   7       11.50       12.67      5.88 o 
 -16   2   7        4.45        2.67      4.58 o 
 -15   2   7       23.85       23.75      3.67 o 
 -14   2   7        7.75        7.38      2.40 o 
 -13   2   7       36.97       56.22      5.60 o 
 -12   2   7       34.08       43.88      4.86 o 
 -11   2   7       12.87       12.18      3.61 o 
 -10   2   7       49.73       44.21      1.64 o 
  -9   2   7       47.93       55.60      2.17 o 
  -8   2   7      634.09      763.19     21.90 o 
  -7   2   7       27.93       33.98      2.76 o 
  -6   2   7        4.51        2.28      1.26 o 
  -5   2   7      639.78      649.56     16.06 o 
  -4   2   7       53.21       34.44      2.63 o 
  -3   2   7      322.34      245.43      6.51 o 
  -2   2   7        5.66        2.03      1.44 o 
  -1   2   7      566.75      592.35     14.63 o 
   0   2   7       89.93       88.79      3.79 o 
   1   2   7     1117.36     1054.53     24.22 o 
   2   2   7      105.60       69.81      4.83 o 
   3   2   7        5.01       10.03      2.59 o 
   4   2   7      480.87      451.02     10.96 o 
   5   2   7        1.04        1.57      1.61 o 
   6   2   7      372.61      347.27     10.72 o 
   7   2   7      434.42      440.77     13.50 o 
   8   2   7      117.38      158.11      7.28 o 
   9   2   7       25.14       35.23      2.79 o 
  10   2   7       19.07       11.57      2.53 o 
  11   2   7       18.91       29.42      3.27 o 
  12   2   7       10.64       11.89      2.59 o 
  13   2   7       11.13       12.96      3.15 o 
  14   2   7        7.05        4.60      2.38 o 
 -17   3   7        0.06        3.10      4.83 o 
 -16   3   7       16.96       14.32      4.11 o 
 -15   3   7        7.12        7.75      3.56 o 
 -14   3   7       22.79       23.00      4.34 o 
 -13   3   7        0.09       -1.35      3.31 o 
 -12   3   7       28.34       35.07      1.77 o 
 -11   3   7       68.92       86.57      6.72 o 
 -10   3   7      280.56      287.93     13.02 o 
  -9   3   7      902.50      854.99     20.04 o 
  -8   3   7      409.72      398.13     10.10 o 
  -7   3   7      486.17      544.97     16.77 o 
  -6   3   7      372.41      400.81     21.25 o 
  -5   3   7        3.10        1.36      1.51 o 
  -4   3   7       93.39       85.47      4.42 o 
  -3   3   7       42.30       32.23      3.25 o 
  -2   3   7      780.36      765.82     18.56 o 
  -1   3   7      166.71      169.03     10.22 o 
   0   3   7      315.71      279.46     13.23 o 
   1   3   7     1035.99     1183.78     38.92 o 
   2   3   7       42.23       61.78      6.69 o 
   3   3   7       77.28       60.35      5.12 o 
   4   3   7       54.59       59.51      6.98 o 
   5   3   7      194.43      172.47     17.59 o 
   6   3   7      144.68      137.85      7.56 o 
   7   3   7        9.65       13.22      3.34 o 
   8   3   7       72.80       74.48      5.02 o 
   9   3   7        4.49        5.94      2.89 o 
  10   3   7       42.26       50.59      4.92 o 
  11   3   7        9.32        6.50      2.72 o 
  12   3   7        0.38       -1.24      1.75 o 
  13   3   7       24.29       27.96      3.57 o 
 -15   4   7        4.49        5.23      3.70 o 
 -14   4   7        2.95        2.13      3.08 o 
 -13   4   7       57.64       57.94     11.78 o 
 -12   4   7        7.89        6.46      2.00 o 
 -11   4   7       27.75       33.79      4.30 o 
 -10   4   7        0.96       -1.41      1.86 o 
  -9   4   7        0.32        5.47      3.67 o 
  -8   4   7       25.08       24.75      3.92 o 
  -7   4   7        7.58        8.38      2.90 o 
  -6   4   7      110.69      126.00      7.24 o 
  -5   4   7       68.17       62.18      5.53 o 
  -4   4   7        6.29        9.22      3.13 o 
  -3   4   7      168.48      174.81     12.18 o 
  -2   4   7       59.02       69.37      7.49 o 
  -1   4   7       33.44       35.13      5.28 o 
   0   4   7      105.90      120.63      9.81 o 
   1   4   7      460.25      503.42     14.20 o 
   2   4   7      416.39      433.10     13.42 o 
   3   4   7      118.36      132.56      7.10 o 
   4   4   7       56.04       60.53      6.42 o 
   5   4   7       25.74       23.05      4.81 o 
   6   4   7       74.65       90.94      6.85 o 
   7   4   7       33.43       34.97      5.04 o 
   8   4   7       10.37       10.70      3.09 o 
   9   4   7       37.25       49.60      5.97 o 
  10   4   7        2.73        2.45      2.86 o 
  11   4   7       63.73       82.57      7.14 o 
  12   4   7        7.70        8.62      3.44 o 
 -13   5   7        0.54        8.53     10.28 o 
 -12   5   7       13.84       11.63      4.34 o 
 -11   5   7        5.65        3.71      2.95 o 
 -10   5   7       23.66       30.16      4.88 o 
  -9   5   7       66.33       74.12      6.95 o 
  -8   5   7        2.86        4.53      3.31 o 
  -7   5   7        6.28        5.21      2.70 o 
  -6   5   7        9.73       11.17      3.64 o 
  -5   5   7       32.91       28.86      4.82 o 
  -4   5   7       92.09       85.46      7.66 o 
  -3   5   7        4.81        1.06      2.89 o 
  -2   5   7       19.97       29.70      7.03 o 
  -1   5   7      114.62      111.16     11.36 o 
   0   5   7        1.79        5.75      4.23 o 
   1   5   7        2.80        5.40      3.64 o 
   2   5   7       40.02       33.34     11.09 o 
   3   5   7       15.34       13.51      4.76 o 
   4   5   7        0.37        0.25      2.32 o 
   5   5   7       44.88       29.05     11.72 o 
   6   5   7       28.26       19.50      7.63 o 
   7   5   7       11.89        4.90      3.67 o 
   8   5   7       11.06        7.87      3.98 o 
   9   5   7        4.40        5.49      3.50 o 
  -9   6   7        1.87        4.32      4.46 o 
  -8   6   7       11.44       14.04      5.30 o 
  -7   6   7       17.61       20.38      6.03 o 
  -6   6   7       11.78       12.57      5.57 o 
  -5   6   7        4.44       10.19      6.60 o 
  -4   6   7        2.37        4.39      3.11 o 
  -3   6   7        0.73        1.63      3.81 o 
  -2   6   7        2.69       -0.32      2.56 o 
  -1   6   7       24.48       16.42      6.36 o 
   0   6   7       59.02       52.58     10.68 o 
   1   6   7       56.37       59.02      8.31 o 
   2   6   7        0.22        1.06      4.63 o 
   3   6   7       11.35        7.85      5.70 o 
   4   6   7        2.67        3.00      4.77 o 
   5   6   7        1.29        0.75      3.86 o 
 -19   0   8        4.32        1.93      8.18 o 
 -18   0   8      135.98       64.69     64.95 o 
 -17   0   8       14.41        9.32      5.54 o 
 -16   0   8      149.37      182.46     18.14 o 
 -15   0   8        3.95        0.58      3.76 o 
 -14   0   8        7.34        7.90      5.23 o 
 -13   0   8       31.93       35.62     10.28 o 
 -12   0   8       14.80       11.10      6.85 o 
 -11   0   8       29.80       32.71      6.72 o 
 -10   0   8      614.94      672.51     42.25 o 
  -9   0   8       43.15       60.13      2.37 o 
  -8   0   8       75.91      102.38      5.12 o 
  -7   0   8     1412.92     1402.70     32.99 o 
  -6   0   8       27.24       33.27      2.73 o 
  -5   0   8      997.08      815.00     20.00 o 
  -4   0   8      861.31      719.39     17.96 o 
  -3   0   8      101.55      154.42      7.38 o 
  -2   0   8      488.12      452.86     18.57 o 
  -1   0   8     2467.26     2979.24     92.39 o 
   0   0   8        6.52       36.87      2.50 o 
   1   0   8        6.16        2.96      1.70 o 
   2   0   8      328.37      276.97      9.32 o 
   3   0   8      110.25       69.53      3.18 o 
   4   0   8      298.29      266.11      9.67 o 
   5   0   8      772.32      708.80     22.18 o 
   6   0   8       91.97       95.14      6.47 o 
   7   0   8      289.88      274.68     15.78 o 
   8   0   8        9.39        9.47      3.37 o 
   9   0   8        0.28       -0.68      2.48 o 
  10   0   8        3.97        9.20      3.91 o 
  11   0   8        9.66        5.39      3.95 o 
  12   0   8       42.18       45.45     12.57 o 
  13   0   8       12.29        5.18      3.59 o 
  14   0   8        3.99       11.88      5.13 o 
  15   0   8        4.49       16.02      6.22 o 
 -19   1   8        3.87       11.77     12.68 o 
 -18   1   8       44.32       29.45      7.56 o 
 -17   1   8      107.19       99.48     15.43 o 
 -16   1   8       11.12       10.00      4.29 o 
 -15   1   8       20.31       27.26      7.63 o 
 -14   1   8        9.06        0.69      5.78 o 
 -13   1   8        4.37        4.17      1.18 o 
 -12   1   8        3.83        3.90      1.92 o 
 -11   1   8       77.85       77.42      5.61 o 
 -10   1   8      403.52      403.73     11.51 o 
  -9   1   8      140.11      157.10      5.59 o 
  -8   1   8      119.58      116.61      3.75 o 
  -7   1   8        0.10        2.41      1.13 o 
  -6   1   8      927.80      901.93     16.63 o 
  -5   1   8      198.69      146.46      4.14 o 
  -4   1   8        0.29        1.33      0.96 o 
  -3   1   8      332.03      285.74      6.48 o 
  -2   1   8      622.63      671.16     14.31 o 
  -1   1   8     1832.97     1778.18     37.32 o 
   0   1   8      206.19      179.79      4.88 o 
   1   1   8      111.44      196.16     11.37 o 
   2   1   8      131.40      109.34      4.15 o 
   3   1   8      245.30      230.72      6.93 o 
   4   1   8       95.62       81.95      3.97 o 
   5   1   8       63.98       48.66      2.54 o 
   6   1   8      475.66      480.88     13.60 o 
   7   1   8       71.34       77.54      4.61 o 
   8   1   8      540.47      617.54     18.03 o 
   9   1   8      469.76      494.84     14.63 o 
  10   1   8       50.03       63.14     11.64 o 
  11   1   8        4.96        5.41      2.25 o 
  12   1   8        1.20        7.04      4.33 o 
  13   1   8        9.27        6.79      2.67 o 
  14   1   8       28.52       33.70      4.56 o 
 -18   2   8        6.35        6.02      4.49 o 
 -17   2   8        7.75        7.57      5.79 o 
 -16   2   8        2.70        3.40      6.49 o 
 -15   2   8        0.77       -0.19      1.34 o 
 -14   2   8        4.29        5.98      2.31 o 
 -13   2   8        1.16        1.08      2.79 o 
 -12   2   8       29.56       32.83      4.16 o 
 -11   2   8        7.48        3.42      1.39 o 
 -10   2   8       68.91       75.33      2.61 o 
  -9   2   8       52.65       51.38      2.67 o 
  -8   2   8      580.98      664.66     16.40 o 
  -7   2   8       27.85       24.80      2.51 o 
  -6   2   8       53.30       62.65      3.04 o 
  -5   2   8        1.75        1.22      1.07 o 
  -4   2   8      200.21      183.79      6.47 o 
  -3   2   8        0.00        0.40      1.21 o 
  -2   2   8      340.92      306.53      8.15 o 
  -1   2   8      337.50      360.43      9.49 o 
   0   2   8      268.57      281.07      7.90 o 
   1   2   8       70.87       80.68      4.44 o 
   2   2   8        5.59        7.91      2.40 o 
   3   2   8       53.65       40.46      3.48 o 
   4   2   8       30.05       31.61      3.60 o 
   5   2   8       51.17       49.26      4.50 o 
   6   2   8        1.26        0.25      1.66 o 
   7   2   8       53.00       46.86      4.41 o 
   8   2   8       29.07       15.94      3.18 o 
   9   2   8        0.60       -0.30      1.30 o 
  10   2   8       48.21       55.29      4.13 o 
  11   2   8       22.55       20.41      3.26 o 
  12   2   8        2.46        3.27      2.07 o 
  13   2   8       12.64       11.39      3.98 o 
  14   2   8        1.42        4.79      2.34 o 
 -17   3   8        0.00        7.01      7.55 o 
 -16   3   8        0.61        2.69      3.12 o 
 -15   3   8        3.23        4.76      3.37 o 
 -14   3   8        6.09        8.27      4.28 o 
 -13   3   8       11.42       13.40      4.82 o 
 -12   3   8        1.54        0.25      0.67 o 
 -11   3   8        5.51        5.49      1.40 o 
 -10   3   8        2.42        6.39      1.65 o 
  -9   3   8       90.03       95.62     10.81 o 
  -8   3   8        4.56        3.51      1.65 o 
  -7   3   8        0.94       -0.26      1.04 o 
  -6   3   8       86.11       84.26      4.81 o 
  -5   3   8      236.07      267.78      9.77 o 
  -4   3   8        4.13        2.87      2.10 o 
  -3   3   8       39.52       45.93      4.95 o 
  -2   3   8      179.87      163.52      9.98 o 
  -1   3   8        0.09        3.08      2.64 o 
   0   3   8       75.64       78.31      7.63 o 
   1   3   8       32.62       40.15      6.31 o 
   2   3   8        1.69        2.71      2.85 o 
   3   3   8       52.18       50.06      4.93 o 
   4   3   8       16.69       12.22      3.41 o 
   5   3   8        3.02        2.20      2.77 o 
   6   3   8        1.77        1.01      1.58 o 
   7   3   8        0.00       -1.25      1.92 o 
   8   3   8       94.22       78.00      6.03 o 
   9   3   8       78.89       72.23      5.83 o 
  10   3   8       52.97       49.47      7.70 o 
  11   3   8        3.05        5.32      2.12 o 
  12   3   8        1.95        1.69      2.13 o 
  13   3   8        3.91        3.66      2.19 o 
 -15   4   8        0.78        4.12      3.84 o 
 -14   4   8        7.74        6.76      5.19 o 
 -13   4   8        1.15       -7.10      7.10 o 
 -12   4   8        3.00        2.09      1.51 o 
 -11   4   8        4.29        0.94      2.13 o 
 -10   4   8       10.50        6.81      2.50 o 
  -9   4   8       34.06       22.56      3.53 o 
  -8   4   8      124.53      118.88      7.63 o 
  -7   4   8       27.22       27.82      4.09 o 
  -6   4   8        1.07        5.39      2.81 o 
  -5   4   8        5.74        1.47      1.77 o 
  -4   4   8        4.67        2.02      2.13 o 
  -3   4   8      433.93      453.09     20.94 o 
  -2   4   8        3.24        4.29      3.38 o 
  -1   4   8       25.77       24.62      5.55 o 
   0   4   8        4.68        4.37      1.34 o 
   1   4   8        2.16        4.31      2.29 o 
   2   4   8       39.50       31.78      4.24 o 
   3   4   8        0.01        0.45      2.06 o 
   4   4   8        1.40        1.60      2.25 o 
   5   4   8       58.45       50.36      6.50 o 
   6   4   8       64.46       62.20      6.16 o 
   7   4   8       56.00       61.94      6.46 o 
   8   4   8        0.06       -1.33      2.54 o 
   9   4   8        8.78       11.21      3.17 o 
  10   4   8        1.39        0.73      2.28 o 
  11   4   8        2.66        0.80      2.31 o 
 -12   5   8        6.63        8.69      6.58 o 
 -11   5   8        0.34        3.11      3.58 o 
 -10   5   8       11.73       16.19      4.44 o 
  -9   5   8        5.92        7.52      3.57 o 
  -8   5   8       14.90       14.74      3.74 o 
  -7   5   8        0.68       -0.42      2.00 o 
  -6   5   8        9.35       10.63      3.94 o 
  -5   5   8        0.50        1.36      2.79 o 
  -4   5   8        0.32        0.60      3.01 o 
  -3   5   8       27.82       26.47      7.01 o 
  -2   5   8        9.53       11.16      5.66 o 
  -1   5   8       45.32       58.79      7.32 o 
   0   5   8       12.02       13.87      5.33 o 
   1   5   8       90.88       99.92     12.76 o 
   2   5   8       60.92       70.21      8.38 o 
   3   5   8       20.68       18.34      7.55 o 
   4   5   8        1.72        1.53      4.45 o 
   5   5   8        1.78       -1.62      4.61 o 
   6   5   8        6.74        9.63      6.21 o 
   7   5   8        3.31        3.35      3.53 o 
   8   5   8        7.92        8.97      3.86 o 
  -8   6   8        1.05        5.00      4.32 o 
  -7   6   8       19.57       34.96      8.32 o 
  -6   6   8        9.31       16.19      6.88 o 
  -5   6   8       40.65       33.81     11.89 o 
  -4   6   8        5.38       15.03      4.94 o 
  -3   6   8        0.45        7.62      5.40 o 
  -2   6   8        3.47        6.72      5.85 o 
  -1   6   8        5.57        4.17      4.68 o 
   0   6   8        2.65        2.88      5.61 o 
   1   6   8        0.01        0.45      3.73 o 
   2   6   8        0.00       -1.29      4.65 o 
   3   6   8        1.37        1.78      4.92 o 
   4   6   8        0.10        0.06      3.15 o 
 -18   1   9        2.39        1.69      2.61 o 
 -17   1   9        9.51        7.02      3.53 o 
 -16   1   9       28.02       27.19      8.66 o 
 -15   1   9        8.17        9.46      6.51 o 
 -14   1   9        0.35        2.39      3.88 o 
 -13   1   9        3.55        2.99      2.12 o 
 -12   1   9        7.65        5.48      2.13 o 
 -11   1   9        5.54        4.07      1.72 o 
 -10   1   9        0.02        0.18      1.10 o 
  -9   1   9      177.06      221.82      5.76 o 
  -8   1   9        3.90        7.78      1.72 o 
  -7   1   9        5.68        3.72      1.21 o 
  -6   1   9       21.46       14.15      1.88 o 
  -5   1   9       68.97       58.14      2.79 o 
  -4   1   9      150.95      165.14      7.18 o 
  -3   1   9       88.44       89.29      5.45 o 
  -2   1   9      634.61      690.74     17.63 o 
  -1   1   9       34.11       39.05      2.96 o 
   0   1   9        6.01        0.74      1.13 o 
   1   1   9        0.98        2.96      1.19 o 
   2   1   9       29.87       35.64      2.99 o 
   3   1   9      188.17      180.34      6.20 o 
   4   1   9       17.95       22.08      2.75 o 
   5   1   9       31.27       43.08      4.22 o 
   6   1   9      512.82      514.23     15.24 o 
   7   1   9       61.58       80.72      7.40 o 
   8   1   9       18.77       13.81      2.59 o 
   9   1   9        8.37        6.62      2.62 o 
  10   1   9        2.79        2.49      2.23 o 
  11   1   9        0.04       -2.05      2.05 o 
  12   1   9       18.69       19.80      3.47 o 
  13   1   9        2.66        1.72      2.43 o 
  14   1   9        1.31        0.70      2.54 o 
 -18   2   9       12.93       16.04      9.81 o 
 -17   2   9       21.64       25.47     11.64 o 
 -16   2   9       14.06        1.42      2.66 o 
 -15   2   9       18.87       21.26      3.60 o 
 -14   2   9        0.08        0.02      1.68 o 
 -13   2   9       23.83       25.66      5.63 o 
 -12   2   9      215.50      230.43     13.94 o 
 -11   2   9        5.41        5.25      1.22 o 
 -10   2   9       90.38       92.32      3.22 o 
  -9   2   9      253.57      270.53     11.30 o 
  -8   2   9       19.45       18.77      2.38 o 
  -7   2   9      222.85      230.48      7.34 o 
  -6   2   9      103.87       95.06      3.71 o 
  -5   2   9        2.24        2.58      1.38 o 
  -4   2   9       72.99       70.45      3.85 o 
  -3   2   9      360.55      366.02     10.31 o 
  -2   2   9      239.03      262.89      8.51 o 
  -1   2   9       96.72      141.60      6.17 o 
   0   2   9       86.79       77.28      4.78 o 
   1   2   9       12.25       36.66     18.17 o 
   2   2   9      332.41      323.68     10.68 o 
   3   2   9        1.58        2.70      2.11 o 
   4   2   9       76.72       85.80      7.66 o 
   5   2   9       12.56        9.71      2.30 o 
   6   2   9       10.68        6.19      2.70 o 
   7   2   9      122.42      114.32      6.91 o 
   8   2   9        5.89        4.34      2.23 o 
   9   2   9        3.64        6.14      2.62 o 
  10   2   9        3.06        1.76      1.80 o 
  11   2   9       10.85       11.85      2.45 o 
  12   2   9        7.48        5.40      2.70 o 
  13   2   9       13.20       18.24      3.37 o 
 -17   3   9        2.95       18.85     15.10 o 
 -16   3   9        0.69        4.66      9.77 o 
 -15   3   9        5.12       11.53      4.77 o 
 -14   3   9       19.69       28.17      5.92 o 
 -13   3   9        3.03        1.81      2.78 o 
 -12   3   9      118.27      116.75      7.85 o 
 -11   3   9       40.00       44.25      2.97 o 
 -10   3   9       58.55       61.78      3.73 o 
  -9   3   9      319.77      332.31      9.43 o 
  -8   3   9       11.86       11.10      2.25 o 
  -7   3   9       30.15       21.35      2.92 o 
  -6   3   9      216.29      204.70      7.05 o 
  -5   3   9      113.59      117.98      7.01 o 
  -4   3   9       87.79       81.56      5.97 o 
  -3   3   9      617.96      621.88     26.37 o 
  -2   3   9      801.16      831.22     28.60 o 
  -1   3   9      289.08      266.40     13.35 o 
   0   3   9      261.37      274.01      9.37 o 
   1   3   9      334.03      337.17     13.82 o 
   2   3   9       14.19       16.15      4.07 o 
   3   3   9      249.41      241.20     11.48 o 
   4   3   9       86.73       74.32      5.59 o 
   5   3   9       83.87       91.40      7.58 o 
   6   3   9        8.18       11.57      2.88 o 
   7   3   9        1.46        3.68      1.70 o 
   8   3   9       25.86       33.43      4.55 o 
   9   3   9        9.19        4.55      2.77 o 
  10   3   9       50.47       65.67      5.74 o 
  11   3   9        1.46        4.84      2.60 o 
  12   3   9        5.74       11.01      2.59 o 
 -15   4   9        8.67       11.73      6.19 o 
 -14   4   9        0.74        2.47      4.64 o 
 -13   4   9       41.23       39.38      9.79 o 
 -12   4   9      147.80      131.28      6.98 o 
 -11   4   9       31.97       23.32      3.26 o 
 -10   4   9       12.48        8.90      2.39 o 
  -9   4   9       22.28       17.17      3.34 o 
  -8   4   9       25.99       28.28      4.61 o 
  -7   4   9       21.52       14.46      2.37 o 
  -6   4   9        4.73        6.60      1.92 o 
  -5   4   9       16.85       17.01      2.04 o 
  -4   4   9       28.56       17.22      2.40 o 
  -3   4   9        8.86       11.76      4.81 o 
  -2   4   9       59.14       63.80      7.30 o 
  -1   4   9       15.90       18.03      3.14 o 
   0   4   9        0.10        0.54      2.74 o 
   1   4   9       28.66       25.95      6.14 o 
   2   4   9      103.57      106.30      6.43 o 
   3   4   9       76.20       73.59      5.70 o 
   4   4   9        1.20        3.04      2.12 o 
   5   4   9        1.00       -0.24      2.24 o 
   6   4   9        6.52        5.33      3.18 o 
   7   4   9       21.21       27.45      5.36 o 
   8   4   9        2.08        0.93      2.24 o 
   9   4   9        5.70        6.89      3.46 o 
  10   4   9        0.00       -1.81      2.66 o 
 -12   5   9        0.01        7.01      7.27 o 
 -11   5   9        8.16        5.47      2.93 o 
 -10   5   9       45.66       51.49      6.31 o 
  -9   5   9       12.65       10.74      3.23 o 
  -8   5   9        6.78        5.70      3.25 o 
  -7   5   9       94.20      112.53      9.24 o 
  -6   5   9        0.03       -2.17      3.23 o 
  -5   5   9        6.37        8.93      3.94 o 
  -4   5   9        1.93        2.26      3.69 o 
  -3   5   9       52.11       69.48      7.40 o 
  -2   5   9       98.33      132.85     11.49 o 
  -1   5   9       15.34       10.78      5.41 o 
   0   5   9       75.28       93.66     11.62 o 
   1   5   9       64.85       68.86     11.12 o 
   2   5   9       30.94       27.31      7.00 o 
   3   5   9        7.61        8.04      4.62 o 
   4   5   9       26.99       26.56      8.36 o 
   5   5   9        7.79        6.90      5.47 o 
   6   5   9       10.79       13.41      4.13 o 
   7   5   9        0.07       -1.24      3.88 o 
  -7   6   9        1.70        0.71      3.76 o 
  -6   6   9        1.15        4.41      6.50 o 
  -5   6   9       10.34        5.46      4.89 o 
  -4   6   9        1.07        2.61      4.79 o 
  -3   6   9        0.17        2.12      4.20 o 
  -2   6   9        0.07       -1.06      4.41 o 
  -1   6   9       18.81       13.49      5.35 o 
   0   6   9       32.03       23.86      7.49 o 
   1   6   9        0.07       -1.04      4.55 o 
   2   6   9       19.15       20.91      8.15 o 
 -18   0  10       43.28       23.05     13.17 o 
 -17   0  10       25.71       26.80     14.53 o 
 -16   0  10        0.45        4.54      9.88 o 
 -15   0  10        1.07       -0.68      7.15 o 
 -14   0  10       40.79       52.35     17.71 o 
 -13   0  10        0.03       -4.09      5.22 o 
 -12   0  10        0.75        1.35      0.87 o 
 -11   0  10       41.08       39.48      2.37 o 
 -10   0  10        8.80        5.05      1.57 o 
  -9   0  10      727.42      746.58     24.11 o 
  -8   0  10        9.93       14.03      1.83 o 
  -7   0  10      229.18      217.39      6.76 o 
  -6   0  10       11.03        6.40      2.20 o 
  -5   0  10      315.00      341.99     14.14 o 
  -4   0  10     4582.98     5335.15    202.00 o 
  -3   0  10       11.34       21.29      2.10 o 
  -2   0  10      300.88      260.28      9.39 o 
  -1   0  10        3.53        4.89      2.07 o 
   0   0  10      294.68      240.46      8.40 o 
   1   0  10       94.98       61.54      4.34 o 
   2   0  10      529.39      498.67     15.04 o 
   3   0  10      161.18      147.53     12.04 o 
   4   0  10      754.52      736.13     28.07 o 
   5   0  10     2257.36     2184.82     77.35 o 
   6   0  10     1124.91     1151.40     45.72 o 
   7   0  10       72.95       59.55      4.97 o 
   8   0  10        2.00        4.08      3.27 o 
   9   0  10        0.05        2.09      3.39 o 
  10   0  10       68.13       60.31      8.97 o 
  11   0  10        4.55        0.37      3.32 o 
  12   0  10        1.29        0.11      3.13 o 
  13   0  10       37.19       43.55     16.10 o 
 -18   1  10        0.01       -0.81      2.89 o 
 -17   1  10        4.29        0.43      4.88 o 
 -16   1  10        1.31        3.10      6.42 o 
 -15   1  10        2.82        3.81      6.79 o 
 -14   1  10        0.89        0.15      1.36 o 
 -13   1  10      115.62      114.34      5.14 o 
 -12   1  10       10.10       13.60      2.33 o 
 -11   1  10      382.19      404.15     15.54 o 
 -10   1  10      266.41      293.25      7.24 o 
  -9   1  10        7.29        5.33      1.76 o 
  -8   1  10      211.77      198.42      5.89 o 
  -7   1  10        8.36        8.42      1.58 o 
  -6   1  10      193.43      199.61      6.00 o 
  -5   1  10      523.98      530.61     14.01 o 
  -4   1  10       61.25       76.60      3.67 o 
  -3   1  10       92.67      126.89      4.74 o 
  -2   1  10       10.79       27.30      2.51 o 
  -1   1  10      323.06      272.05      7.71 o 
   0   1  10       85.44       77.22      3.38 o 
   1   1  10      216.95      204.37      5.70 o 
   2   1  10      290.49      259.41      7.45 o 
   3   1  10       16.81       15.79      2.71 o 
   4   1  10      140.21      128.27      6.33 o 
   5   1  10      138.54      151.94      7.82 o 
   6   1  10        4.64        3.96      2.03 o 
   7   1  10        8.44       10.26      2.46 o 
   8   1  10       22.03       18.27      3.29 o 
   9   1  10       98.54      113.47      7.08 o 
  10   1  10        8.52        6.42      2.88 o 
  11   1  10       12.32       15.26      3.92 o 
  12   1  10        3.18        0.74      2.19 o 
  13   1  10        8.21       18.39      4.70 o 
 -17   2  10        1.13       -3.32      3.32 o 
 -16   2  10        3.47        7.36     10.11 o 
 -15   2  10       16.22        8.40      2.74 o 
 -14   2  10       24.53       30.81      5.82 o 
 -13   2  10        1.43        0.82      2.75 o 
 -12   2  10        8.45        5.23      3.15 o 
 -11   2  10        2.65        2.80      1.33 o 
 -10   2  10       14.00        8.72      2.07 o 
  -9   2  10       40.55       48.15      3.05 o 
  -8   2  10      291.61      302.78      8.36 o 
  -7   2  10       33.28       27.15      2.60 o 
  -6   2  10        5.65        5.06      1.58 o 
  -5   2  10      457.83      441.02     11.06 o 
  -4   2  10      179.61      174.25      6.26 o 
  -3   2  10        7.39       11.07      2.26 o 
  -2   2  10      147.13      142.07      5.80 o 
  -1   2  10        7.75       10.15      2.19 o 
   0   2  10        1.53        0.50      1.66 o 
   1   2  10      280.60      284.75      9.94 o 
   2   2  10        3.78        3.39      1.93 o 
   3   2  10       68.56       60.27      3.66 o 
   4   2  10        8.19        9.19      2.26 o 
   5   2  10      107.04      124.95      7.18 o 
   6   2  10      556.06      564.72     17.73 o 
   7   2  10        4.90        4.23      1.89 o 
   8   2  10       21.55       16.73      3.16 o 
   9   2  10        0.31       -0.90      1.93 o 
  10   2  10       16.68       14.48      3.20 o 
  11   2  10       19.09       19.91      3.54 o 
  12   2  10        1.74        0.36      1.88 o 
 -16   3  10        2.30       -2.16      9.08 o 
 -15   3  10        4.59       -1.24      2.23 o 
 -14   3  10        1.56       -0.02      2.54 o 
 -13   3  10       14.32       11.77      4.95 o 
 -12   3  10        0.10        0.00      0.67 o 
 -11   3  10       38.52       34.33      2.65 o 
 -10   3  10       70.18       76.25      4.29 o 
  -9   3  10       48.04       39.64      3.59 o 
  -8   3  10        0.62       -0.85      1.18 o 
  -7   3  10       13.27       11.71      2.51 o 
  -6   3  10        6.46        5.16      2.18 o 
  -5   3  10       70.54       78.72      4.87 o 
  -4   3  10      370.29      375.42     13.90 o 
  -3   3  10        7.93        7.64      3.55 o 
  -2   3  10        6.00        7.27      2.81 o 
  -1   3  10      147.78      144.22      7.46 o 
   0   3  10        6.35        2.85      2.87 o 
   1   3  10       26.96       28.07      3.36 o 
   2   3  10        3.42        1.40      2.58 o 
   3   3  10        3.96        0.79      2.14 o 
   4   3  10       71.99       65.51      6.41 o 
   5   3  10       11.69        5.43      2.12 o 
   6   3  10        0.41       -0.35      2.17 o 
   7   3  10        0.02        0.20      1.56 o 
   8   3  10        0.01       -0.65      1.76 o 
   9   3  10        0.16        0.78      1.95 o 
  10   3  10       14.35       14.21      3.45 o 
  11   3  10        8.59        8.70      3.25 o 
 -14   4  10        1.40        7.04      7.95 o 
 -13   4  10        0.32       -0.43      4.10 o 
 -12   4  10       10.25        5.48      1.85 o 
 -11   4  10       86.78       79.81      5.41 o 
 -10   4  10        4.12        1.78      1.58 o 
  -9   4  10        3.15        3.66      1.92 o 
  -8   4  10        4.87        2.55      1.89 o 
  -7   4  10        4.40        6.33      1.86 o 
  -6   4  10       10.26        4.96      1.77 o 
  -5   4  10        0.46        0.15      1.29 o 
  -4   4  10        1.44        1.18      2.70 o 
  -3   4  10       10.03       12.81      5.25 o 
  -2   4  10      133.18      151.95     13.95 o 
  -1   4  10       31.52       29.51      5.48 o 
   0   4  10        2.04        1.23      3.20 o 
   1   4  10       35.62       35.93      5.17 o 
   2   4  10       65.95       64.01      8.90 o 
   3   4  10        0.25        1.35      1.51 o 
   4   4  10        1.03        0.41      2.01 o 
   5   4  10        4.89        2.94      2.16 o 
   6   4  10       12.63       10.33      3.90 o 
   7   4  10       38.71       40.47      5.35 o 
   8   4  10       12.87       18.39      4.28 o 
   9   4  10        3.02        2.33      2.78 o 
 -11   5  10        0.12        1.90      2.31 o 
 -10   5  10        4.18        8.00      3.72 o 
  -9   5  10        1.80        1.71      2.89 o 
  -8   5  10       11.51       14.32      4.67 o 
  -7   5  10       11.43       11.26      3.95 o 
  -6   5  10       35.58       37.82      6.03 o 
  -5   5  10        6.55        6.25      4.23 o 
  -4   5  10       25.38       31.77      5.75 o 
  -3   5  10       37.75       45.16      7.24 o 
  -2   5  10        0.40       -0.60      2.61 o 
  -1   5  10       29.56       26.85      7.40 o 
   0   5  10        9.95        1.72      4.58 o 
   1   5  10        0.49        1.31      4.70 o 
   2   5  10       10.51       13.43      6.99 o 
   3   5  10        0.81        2.92      4.46 o 
   4   5  10       37.08       34.11      5.84 o 
   5   5  10        0.23        1.80      4.15 o 
   6   5  10       17.14       19.79      6.83 o 
  -5   6  10        6.09        9.48      6.25 o 
  -4   6  10       20.19       22.82      8.01 o 
  -3   6  10        0.12       -3.08      4.97 o 
  -2   6  10       14.07       20.32      6.17 o 
  -1   6  10       17.15       15.70      7.52 o 
   0   6  10        3.22        5.88      5.79 o 
 -18   1  11        0.01        0.21      4.37 o 
 -17   1  11        5.28        3.86      4.22 o 
 -16   1  11       14.04       21.43     10.90 o 
 -15   1  11        5.07        8.90      8.29 o 
 -14   1  11        8.53        5.58      1.42 o 
 -13   1  11        4.64        3.00      1.51 o 
 -12   1  11       21.17       22.02      1.92 o 
 -11   1  11        7.73        6.17      1.35 o 
 -10   1  11       11.32       10.60      1.73 o 
  -9   1  11       10.91       12.02      1.81 o 
  -8   1  11        3.95        3.30      1.42 o 
  -7   1  11       60.84       67.55      3.59 o 
  -6   1  11       71.74       75.72      3.66 o 
  -5   1  11        8.02       10.08      2.10 o 
  -4   1  11        6.67        6.26      1.64 o 
  -3   1  11       15.67       17.34      2.45 o 
  -2   1  11        7.93       15.15      2.45 o 
  -1   1  11        0.96        2.68      1.70 o 
   0   1  11       10.34       13.29      2.10 o 
   1   1  11        0.21        0.21      1.48 o 
   2   1  11        5.31        4.06      1.81 o 
   3   1  11      220.60      215.92      8.66 o 
   4   1  11        2.70        0.97      2.04 o 
   5   1  11       19.50       12.48      2.17 o 
   6   1  11        2.76        4.50      2.16 o 
   7   1  11        2.91        1.20      1.47 o 
   8   1  11        0.79        4.04      2.74 o 
   9   1  11        3.82        4.76      1.99 o 
  10   1  11        3.93        5.00      3.24 o 
  11   1  11        3.34        3.09      3.09 o 
  12   1  11       10.12       10.38      3.39 o 
 -17   2  11        0.27        1.68      3.56 o 
 -16   2  11        0.38       -0.16      4.50 o 
 -15   2  11       24.82       30.80      3.84 o 
 -14   2  11        0.00        0.65      2.09 o 
 -13   2  11       84.61       77.38      9.03 o 
 -12   2  11      112.81       99.37      3.96 o 
 -11   2  11       17.26       12.19      2.76 o 
 -10   2  11       39.32       51.88      4.16 o 
  -9   2  11       33.17       37.06      3.95 o 
  -8   2  11        3.40        3.26      1.62 o 
  -7   2  11      141.37      152.88      6.14 o 
  -6   2  11      378.40      389.14     10.74 o 
  -5   2  11      405.26      422.47     12.68 o 
  -4   2  11       40.39       39.89      3.66 o 
  -3   2  11      105.26      105.85      5.67 o 
  -2   2  11      146.83      146.79      6.84 o 
  -1   2  11       70.37       75.97      5.29 o 
   0   2  11        3.64        5.50      2.26 o 
   1   2  11        4.56        4.14      2.44 o 
   2   2  11      145.84      148.37      7.34 o 
   3   2  11       18.37       16.57      3.32 o 
   4   2  11       19.65       17.32      3.18 o 
   5   2  11       15.61       15.94      3.73 o 
   6   2  11       24.84       32.25      4.31 o 
   7   2  11        0.26        1.62      2.00 o 
   8   2  11        0.68        0.69      2.03 o 
   9   2  11       34.84       35.13      7.78 o 
  10   2  11        0.69       -2.47      2.47 o 
  11   2  11        1.44        4.54      2.62 o 
 -16   3  11        8.84        3.39      9.31 o 
 -15   3  11        4.58        7.54      3.45 o 
 -14   3  11       15.47        7.74      6.86 o 
 -13   3  11        2.51       -1.50      3.64 o 
 -12   3  11        1.58        1.67      1.45 o 
 -11   3  11        0.02       -0.20      1.26 o 
 -10   3  11       64.67       56.69      3.45 o 
  -9   3  11       32.26       40.40      4.27 o 
  -8   3  11        2.27        1.58      1.52 o 
  -7   3  11       31.65       33.76      5.77 o 
  -6   3  11       78.12       71.91      5.35 o 
  -5   3  11        3.62        1.11      2.00 o 
  -4   3  11       24.87       25.46      3.94 o 
  -3   3  11       38.89       43.89      4.96 o 
  -2   3  11      135.36      152.31      8.63 o 
  -1   3  11      191.51      196.17      9.98 o 
   0   3  11        2.60        4.85      2.90 o 
   1   3  11       31.20       28.05      4.68 o 
   2   3  11       28.58       32.16      3.34 o 
   3   3  11        2.65        8.66      3.60 o 
   4   3  11       16.79       13.70      3.51 o 
   5   3  11        0.98        1.10      2.31 o 
   6   3  11       21.49       17.00      4.19 o 
   7   3  11       50.27       56.08     10.93 o 
   8   3  11       22.72       21.30      8.15 o 
   9   3  11        0.94       -0.85      2.17 o 
  10   3  11        8.55       10.57      3.18 o 
 -14   4  11        0.48        8.59      6.96 o 
 -13   4  11       53.72       52.46     11.72 o 
 -12   4  11       41.28       13.21     19.64 o 
 -11   4  11        5.84        6.03      1.94 o 
 -10   4  11       25.23       26.47      4.63 o 
  -9   4  11        0.05       -0.52      1.42 o 
  -8   4  11       38.32       50.36      3.97 o 
  -7   4  11        4.78        2.69      1.61 o 
  -6   4  11       64.89       76.49      5.67 o 
  -5   4  11      210.76      240.16     11.35 o 
  -4   4  11        2.05        3.79      3.67 o 
  -3   4  11      151.88      186.37     14.67 o 
  -2   4  11       69.65       78.64      9.28 o 
  -1   4  11       15.35       17.33      5.67 o 
   0   4  11      101.27      111.38     10.53 o 
   1   4  11        2.84        1.02      3.26 o 
   2   4  11        6.29        9.81      4.22 o 
   3   4  11        9.80        8.34      4.30 o 
   4   4  11       23.03       29.90      5.66 o 
   5   4  11        0.59       -0.74      2.39 o 
   6   4  11        7.06        8.02      3.13 o 
   7   4  11       14.46       11.44      4.60 o 
   8   4  11        1.87        1.49      2.56 o 
 -11   5  11       10.50        5.75      3.58 o 
 -10   5  11       24.69       19.45      7.15 o 
  -9   5  11        8.75       19.64      8.51 o 
  -8   5  11        0.15       -0.80      3.01 o 
  -7   5  11        0.04        1.52      3.15 o 
  -6   5  11       14.85       14.93      4.69 o 
  -5   5  11        0.50       -0.75      2.17 o 
  -4   5  11        1.35       -1.75      3.05 o 
  -3   5  11       45.93       24.81     10.18 o 
  -2   5  11       34.05       34.17      7.86 o 
  -1   5  11        0.42       -1.27      3.25 o 
   0   5  11       13.09        9.83      5.79 o 
   1   5  11        3.16        6.09      3.89 o 
   2   5  11        2.13        3.33      4.41 o 
   3   5  11       31.00       36.96      8.88 o 
   4   5  11        2.34        1.63      4.36 o 
   5   5  11        9.20        7.89      3.98 o 
 -18   0  12        5.64        6.81     11.35 o 
 -17   0  12        6.53        5.79     11.58 o 
 -16   0  12       11.60       19.42     16.12 o 
 -15   0  12        2.22        5.22     10.90 o 
 -14   0  12      113.64      125.36     27.02 o 
 -13   0  12      169.80      193.43     17.44 o 
 -12   0  12       40.22       45.29      3.64 o 
 -11   0  12        2.83        4.29      1.85 o 
 -10   0  12        1.95        0.44      1.58 o 
  -9   0  12      278.24      294.13     16.69 o 
  -8   0  12       78.57      105.40      6.07 o 
  -7   0  12       37.32       39.83      3.53 o 
  -6   0  12        5.43        5.87      2.32 o 
  -5   0  12      411.38      395.52     14.24 o 
  -4   0  12       28.88       18.67      3.45 o 
  -3   0  12       83.69       93.42      6.18 o 
  -2   0  12      174.72      166.85      7.58 o 
  -1   0  12       27.46       25.39      4.22 o 
   0   0  12      255.97      233.86      8.99 o 
   1   0  12      710.04      684.45     35.99 o 
   2   0  12      193.22      179.28     12.66 o 
   3   0  12      828.86      794.87     34.25 o 
   4   0  12      143.25      154.41     12.52 o 
   5   0  12       13.63       14.08      5.06 o 
   6   0  12      256.59      266.06     16.11 o 
   7   0  12        7.88        7.04      4.12 o 
   8   0  12       34.97       29.91      7.22 o 
   9   0  12        1.64       -0.47      3.08 o 
  10   0  12       49.88      112.91     14.09 o 
  11   0  12       13.95       14.03      7.35 o 
 -17   1  12        0.95        2.37      6.69 o 
 -16   1  12       10.06        5.36      8.16 o 
 -15   1  12       58.16       56.47     15.19 o 
 -14   1  12        0.26        0.13      1.11 o 
 -13   1  12       24.46       22.09      3.74 o 
 -12   1  12      100.48      104.56      6.47 o 
 -11   1  12        1.86        0.80      1.25 o 
 -10   1  12       40.15       45.96      2.95 o 
  -9   1  12        0.06        0.20      1.23 o 
  -8   1  12      288.14      301.07      8.05 o 
  -7   1  12      415.76      445.00     10.87 o 
  -6   1  12        1.27       -0.84      1.44 o 
  -5   1  12      677.92      716.28     17.49 o 
  -4   1  12       32.08       46.17      3.97 o 
  -3   1  12      156.37      146.57      6.14 o 
  -2   1  12        3.34        3.14      1.56 o 
  -1   1  12      158.39      147.91      6.47 o 
   0   1  12      176.80      182.24      7.36 o 
   1   1  12       36.35       26.01      3.09 o 
   2   1  12      268.16      254.40      9.63 o 
   3   1  12     1146.74     1153.36     31.69 o 
   4   1  12        1.77        1.72      1.89 o 
   5   1  12       36.41       45.67      4.50 o 
   6   1  12        7.47        9.82      2.62 o 
   7   1  12       36.54       41.15      4.84 o 
   8   1  12        2.89        0.54      2.18 o 
   9   1  12        9.80        7.34      3.50 o 
  10   1  12        0.12       -2.16      3.08 o 
  11   1  12        0.02        1.05      2.46 o 
 -17   2  12        1.33        7.28      7.67 o 
 -16   2  12        0.70       -2.05      6.36 o 
 -15   2  12        4.52       10.43      6.78 o 
 -14   2  12       31.21       29.48      8.23 o 
 -13   2  12       28.76       32.69      4.26 o 
 -12   2  12        6.37        4.34      2.24 o 
 -11   2  12      101.72      115.80      6.01 o 
 -10   2  12        0.07       -0.63      1.62 o 
  -9   2  12       39.67       36.71      3.15 o 
  -8   2  12        0.17        0.43      1.58 o 
  -7   2  12       42.77       54.94      3.90 o 
  -6   2  12      383.81      411.83     12.03 o 
  -5   2  12      112.36      115.86      6.28 o 
  -4   2  12      191.38      176.28      7.58 o 
  -3   2  12       11.03       10.13      2.72 o 
  -2   2  12      190.51      184.07      6.64 o 
  -1   2  12       49.27       43.04      3.28 o 
   0   2  12        9.84       10.16      2.07 o 
   1   2  12       24.04       22.23      2.87 o 
   2   2  12       31.74       26.14      4.10 o 
   3   2  12        7.44        9.41      3.16 o 
   4   2  12        6.10        4.05      2.64 o 
   5   2  12      146.90      137.32      7.31 o 
   6   2  12       42.95       45.10      4.79 o 
   7   2  12        0.61        2.53      2.52 o 
   8   2  12        0.09        1.95      2.66 o 
   9   2  12        4.71        4.85      2.94 o 
  10   2  12        7.21        6.82      2.77 o 
 -15   3  12        0.48        4.96      3.50 o 
 -14   3  12        4.24        8.24      4.23 o 
 -13   3  12        7.53        6.39      3.29 o 
 -12   3  12       20.70       13.61      2.55 o 
 -11   3  12        0.24        0.59      1.31 o 
 -10   3  12        0.26        0.18      1.16 o 
  -9   3  12        7.89        4.91      2.20 o 
  -8   3  12        0.36        1.20      1.64 o 
  -7   3  12       54.03       58.22     12.09 o 
  -6   3  12        7.01        5.21      2.45 o 
  -5   3  12        8.78        9.52      3.20 o 
  -4   3  12       76.23       77.99      6.17 o 
  -3   3  12        1.30        2.77      2.52 o 
  -2   3  12        4.69        5.53      2.92 o 
  -1   3  12        5.02        5.92      3.06 o 
   0   3  12        1.26        0.39      1.60 o 
   1   3  12       18.97       10.97      3.11 o 
   2   3  12       23.75       24.70      4.74 o 
   3   3  12       30.17       32.53      4.81 o 
   4   3  12       52.53       51.31      9.51 o 
   5   3  12        0.81       -0.45      2.32 o 
   6   3  12        1.52        1.59      2.72 o 
   7   3  12        0.34        0.70      2.22 o 
   8   3  12        7.37        4.44      2.59 o 
   9   3  12        0.01        1.05      1.75 o 
 -13   4  12        1.42        4.88      3.95 o 
 -12   4  12        0.04        0.66      2.00 o 
 -11   4  12        1.86        2.85      1.95 o 
 -10   4  12       35.30       27.13      4.50 o 
  -9   4  12       10.48        7.03      2.54 o 
  -8   4  12        0.00       -0.70      1.41 o 
  -7   4  12       21.95       16.56      2.94 o 
  -6   4  12       99.51      108.87      8.24 o 
  -5   4  12        2.26       -0.50      2.91 o 
  -4   4  12        7.19        8.27      4.15 o 
  -3   4  12        0.93        0.26      2.67 o 
  -2   4  12       24.23       24.80      6.19 o 
  -1   4  12        0.93        1.14      2.88 o 
   0   4  12        5.06        2.39      3.66 o 
   1   4  12       10.80       10.20      4.67 o 
   2   4  12        9.40        8.23      4.64 o 
   3   4  12        7.66        8.31      4.68 o 
   4   4  12        8.73        3.96      2.90 o 
   5   4  12        0.17        1.48      2.00 o 
   6   4  12        0.46        0.69      2.32 o 
   7   4  12       18.65       15.47      3.84 o 
 -10   5  12        9.53       10.22      3.84 o 
  -9   5  12        1.62        2.18      2.71 o 
  -8   5  12        0.03        0.66      2.41 o 
  -7   5  12        0.44        1.49      2.90 o 
  -6   5  12        0.01        1.99      2.85 o 
  -5   5  12       29.17       18.82      7.27 o 
  -4   5  12        0.17        1.04      2.62 o 
  -3   5  12        5.47        9.62      5.60 o 
  -2   5  12       13.94       14.86      6.48 o 
  -1   5  12        0.75       -1.00      3.49 o 
   0   5  12       44.09       40.28      8.19 o 
   1   5  12        6.98        5.84      5.12 o 
   2   5  12        4.47        7.70      4.88 o 
   3   5  12        0.19       -0.72      3.90 o 
 -17   1  13        0.08       -6.01      8.68 o 
 -16   1  13       16.90       13.84     10.79 o 
 -15   1  13       24.11       18.49     11.31 o 
 -14   1  13        0.65       -0.33      1.07 o 
 -13   1  13        0.02       -0.39      1.12 o 
 -12   1  13        1.15        1.67      1.24 o 
 -11   1  13        4.30        1.80      1.18 o 
 -10   1  13       19.95       22.75      2.48 o 
  -9   1  13       35.99       36.21      3.05 o 
  -8   1  13      178.15      192.76      7.33 o 
  -7   1  13      109.11      113.56      5.28 o 
  -6   1  13        8.11        9.42      2.52 o 
  -5   1  13       79.03       84.35      4.89 o 
  -4   1  13        0.01        0.94      1.67 o 
  -3   1  13        4.59        6.89      2.06 o 
  -2   1  13        5.67        5.66      2.38 o 
  -1   1  13        7.08        2.81      2.17 o 
   0   1  13        2.32        1.79      1.42 o 
   1   1  13      162.19      149.95      7.36 o 
   2   1  13       85.45      104.25      8.23 o 
   3   1  13        0.07        1.07      1.77 o 
   4   1  13       37.91       53.42      5.20 o 
   5   1  13        6.59        8.38      3.24 o 
   6   1  13        3.57        3.56      2.39 o 
   7   1  13        1.98        0.19      2.23 o 
   8   1  13        1.04        0.54      2.47 o 
   9   1  13        0.13        1.13      3.15 o 
  10   1  13       13.07       19.57      4.05 o 
 -16   2  13       21.86       18.44     11.19 o 
 -15   2  13        0.01        0.92      8.80 o 
 -14   2  13        0.60       -0.52      1.51 o 
 -13   2  13        1.34        5.33      2.49 o 
 -12   2  13        0.04       -0.88      1.69 o 
 -11   2  13        3.06        3.73      1.94 o 
 -10   2  13       18.45       27.45      3.87 o 
  -9   2  13       20.90       14.39      2.62 o 
  -8   2  13      161.77      188.38      7.07 o 
  -7   2  13        4.03        3.05      2.22 o 
  -6   2  13        0.02       -0.02      1.48 o 
  -5   2  13      120.69      125.97      6.82 o 
  -4   2  13        1.18        0.96      1.60 o 
  -3   2  13        4.12        8.75      2.79 o 
  -2   2  13        4.74        1.24      1.96 o 
  -1   2  13      117.32      121.49      6.56 o 
   0   2  13       60.16       72.79      5.03 o 
   1   2  13        2.88        2.48      2.50 o 
   2   2  13        3.07        4.11      2.75 o 
   3   2  13        1.54        0.99      2.14 o 
   4   2  13        1.09        4.66      2.30 o 
   5   2  13       15.47       17.94      4.72 o 
   6   2  13       50.98       45.68      8.66 o 
   7   2  13       10.57        9.66      2.92 o 
   8   2  13        0.15       -1.10      2.54 o 
   9   2  13        0.60        3.26      2.32 o 
 -15   3  13       14.13       12.72      4.52 o 
 -14   3  13        8.30        8.67      5.53 o 
 -13   3  13       10.38       13.90      5.48 o 
 -12   3  13        1.40        1.57      1.37 o 
 -11   3  13       59.76       61.03      4.32 o 
 -10   3  13        7.84        5.26      2.06 o 
  -9   3  13        2.30        5.72      2.31 o 
  -8   3  13       77.43       74.71      5.48 o 
  -7   3  13        5.88        4.78      2.36 o 
  -6   3  13      102.37      121.42      7.04 o 
  -5   3  13        1.64        1.92      2.31 o 
  -4   3  13       37.55       51.38      5.44 o 
  -3   3  13       18.05       17.36      3.74 o 
  -2   3  13       56.31       62.86      4.10 o 
  -1   3  13        3.60        4.83      2.19 o 
   0   3  13        1.46        1.02      2.20 o 
   1   3  13        8.62       12.88      3.53 o 
   2   3  13        0.16        0.33      2.35 o 
   3   3  13      142.30      170.79     10.76 o 
   4   3  13        2.47       -0.47      2.47 o 
   5   3  13       30.85       26.33      6.64 o 
   6   3  13        5.33        6.94      3.68 o 
   7   3  13        0.11       -0.19      1.99 o 
   8   3  13       40.16       36.46     13.15 o 
 -12   4  13        1.17       -0.44      3.15 o 
 -11   4  13        0.22       -0.06      1.92 o 
 -10   4  13       13.04       16.83      4.54 o 
  -9   4  13        5.16        4.49      2.01 o 
  -8   4  13        4.44        4.42      2.33 o 
  -7   4  13        0.24       -1.69      2.20 o 
  -6   4  13       93.10       99.39      8.37 o 
  -5   4  13       75.58       93.84      9.54 o 
  -4   4  13        0.69        0.73      2.78 o 
  -3   4  13        1.95        7.09      4.20 o 
  -2   4  13        7.98        9.99      4.62 o 
  -1   4  13       16.85       24.98      6.17 o 
   0   4  13       28.18       34.16      4.72 o 
   1   4  13        0.78        0.08      3.02 o 
   2   4  13        1.32        5.98      4.56 o 
   3   4  13        0.22        0.28      3.32 o 
   4   4  13       18.02       23.89      6.36 o 
   5   4  13        9.05        2.63      2.36 o 
   6   4  13        2.36        3.12      2.40 o 
  -8   5  13       14.03       23.19      5.52 o 
  -7   5  13        1.57        4.34      3.28 o 
  -6   5  13        3.10        3.58      3.34 o 
  -5   5  13       12.43        9.33      3.71 o 
  -4   5  13        1.42        2.73      3.67 o 
  -3   5  13       19.16       16.66      5.69 o 
  -2   5  13        1.44        2.93      4.22 o 
  -1   5  13        3.09        3.45      4.21 o 
   0   5  13       10.94       15.28      6.72 o 
   1   5  13        0.00       -1.41      4.44 o 
 -17   0  14        1.52        7.83     14.42 o 
 -16   0  14       44.35       31.68     20.44 o 
 -15   0  14       24.08       23.05     16.69 o 
 -14   0  14        4.32        2.73      7.27 o 
 -13   0  14        0.12        1.10      2.04 o 
 -12   0  14        0.78        0.11      1.47 o 
 -11   0  14       51.22       58.56      5.07 o 
 -10   0  14       21.98       24.41      3.12 o 
  -9   0  14      106.51      112.04      7.32 o 
  -8   0  14      207.93      234.02      9.83 o 
  -7   0  14      185.59      203.44      9.64 o 
  -6   0  14      137.22      145.37     10.90 o 
  -5   0  14        0.01        1.15      2.24 o 
  -4   0  14      115.42      111.86      7.61 o 
  -3   0  14        7.30       12.72      3.69 o 
  -2   0  14       87.71       76.37      7.55 o 
  -1   0  14      241.04      232.19     13.14 o 
   0   0  14        2.31        3.38      3.59 o 
   1   0  14      196.53      212.90     15.28 o 
   2   0  14      280.21      255.95     14.11 o 
   3   0  14       42.52       53.44      9.88 o 
   4   0  14       30.60       43.75      7.58 o 
   5   0  14       12.54        8.83      3.21 o 
   6   0  14        6.02        4.98      4.44 o 
   7   0  14        1.86        2.10      4.22 o 
   8   0  14       28.93       47.42      7.16 o 
   9   0  14        6.20        4.37      5.27 o 
 -16   1  14        4.79        1.24      4.41 o 
 -15   1  14       11.75       15.91     11.48 o 
 -14   1  14       25.54       26.81      4.15 o 
 -13   1  14        5.93        5.40      2.31 o 
 -12   1  14       14.04       17.13      2.19 o 
 -11   1  14        4.16        5.43      1.68 o 
 -10   1  14       34.20       37.39      3.43 o 
  -9   1  14      139.99      128.71      6.13 o 
  -8   1  14      361.22      378.34     11.64 o 
  -7   1  14      101.82      115.53      9.26 o 
  -6   1  14       30.07       32.79      3.48 o 
  -5   1  14       64.33       75.76      4.83 o 
  -4   1  14        4.87        6.72      2.04 o 
  -3   1  14      137.29      147.65      7.04 o 
  -2   1  14      105.51      117.88      5.18 o 
  -1   1  14       56.69       45.16      4.08 o 
   0   1  14      385.64      387.01     11.95 o 
   1   1  14       42.32       49.97      5.21 o 
   2   1  14      350.29      364.48     11.94 o 
   3   1  14       37.38       39.18      5.06 o 
   4   1  14        0.96        0.48      2.24 o 
   5   1  14       14.73       10.62      3.88 o 
   6   1  14       16.90       12.58      4.07 o 
   7   1  14       31.98       31.81      9.52 o 
   8   1  14       23.28       16.15      5.11 o 
   9   1  14       10.48       12.10      4.95 o 
 -16   2  14        9.83       21.03      8.57 o 
 -15   2  14        1.27       -3.29     10.11 o 
 -14   2  14        5.15        3.76      2.19 o 
 -13   2  14       15.10       13.37      4.11 o 
 -12   2  14        2.58        2.31      1.79 o 
 -11   2  14        1.08        2.51      1.97 o 
 -10   2  14       34.07       42.01      4.47 o 
  -9   2  14       33.43       23.94      3.36 o 
  -8   2  14       88.93      100.03      6.14 o 
  -7   2  14        2.05        1.60      1.90 o 
  -6   2  14        6.40        9.64      2.59 o 
  -5   2  14       42.78       43.93      4.64 o 
  -4   2  14       84.12       82.09      5.52 o 
  -3   2  14       15.72       12.21      3.27 o 
  -2   2  14        6.03        6.40      2.40 o 
  -1   2  14       19.70       19.48      3.67 o 
   0   2  14      188.21      172.75      9.73 o 
   1   2  14       14.31       10.97      3.02 o 
   2   2  14        2.24        1.61      2.50 o 
   3   2  14        0.01       -0.93      2.27 o 
   4   2  14        3.16        3.46      2.16 o 
   5   2  14        0.13        1.50      2.32 o 
   6   2  14        8.50        7.56      3.73 o 
   7   2  14        0.68        0.69      2.24 o 
   8   2  14       22.59       13.05      4.51 o 
 -14   3  14        0.21        2.11      4.08 o 
 -13   3  14        2.04        1.78      3.03 o 
 -12   3  14       21.34       27.58      5.89 o 
 -11   3  14        3.13        3.43      2.56 o 
 -10   3  14       27.95       22.86      4.47 o 
  -9   3  14       58.60       54.10     10.38 o 
  -8   3  14       82.56       97.05      6.49 o 
  -7   3  14       35.93       24.74      6.33 o 
  -6   3  14        2.22        3.10      2.34 o 
  -5   3  14        9.04        7.64      2.06 o 
  -4   3  14       11.30        8.88      3.16 o 
  -3   3  14        8.89        7.81      2.82 o 
  -2   3  14        0.45        2.81      2.64 o 
  -1   3  14        0.02       -0.27      1.95 o 
   0   3  14        0.14       -0.77      2.19 o 
   1   3  14       33.10       21.88      4.63 o 
   2   3  14       30.91       26.52      5.19 o 
   3   3  14       17.31       14.98      3.32 o 
   4   3  14        0.00        1.19      2.76 o 
   5   3  14        0.27        0.81      2.55 o 
   6   3  14        2.25        0.97      2.68 o 
   7   3  14        0.02        0.92      3.01 o 
 -11   4  14        0.00        2.69      2.97 o 
 -10   4  14        0.44        2.10      1.62 o 
  -9   4  14        0.11       -1.28      2.40 o 
  -8   4  14        0.13        1.87      2.77 o 
  -7   4  14        0.48       -2.45      2.45 o 
  -6   4  14        2.68        3.57      2.69 o 
  -5   4  14        2.11        1.83      2.38 o 
  -4   4  14        4.84        7.58      3.37 o 
  -3   4  14        0.05        1.55      2.95 o 
  -2   4  14        0.04        0.87      3.08 o 
  -1   4  14       20.44       17.78      5.65 o 
   0   4  14        0.81        0.52      2.91 o 
   1   4  14       15.76       13.28      5.36 o 
   2   4  14        5.36        5.03      4.45 o 
   3   4  14        8.68        7.85      3.44 o 
   4   4  14        5.01        4.00      4.25 o 
  -6   5  14        3.29        4.50      2.83 o 
  -5   5  14        8.76        8.33      4.44 o 
  -4   5  14        9.09        6.60      4.73 o 
  -3   5  14       26.40       26.88      6.91 o 
  -2   5  14        0.14        0.79      3.17 o 
 -16   1  15        0.44        2.30      8.91 o 
 -15   1  15        0.00        0.52      4.01 o 
 -14   1  15        3.45        0.45      8.97 o 
 -13   1  15        0.90       -1.11      1.68 o 
 -12   1  15       24.37       18.39      2.65 o 
 -11   1  15       64.00       70.20      3.85 o 
 -10   1  15        7.60        6.42      2.00 o 
  -9   1  15       46.37       47.08      3.70 o 
  -8   1  15       13.17       12.17      2.75 o 
  -7   1  15       30.85       29.56      3.42 o 
  -6   1  15        7.65        9.60      2.58 o 
  -5   1  15        6.93        6.71      2.41 o 
  -4   1  15        9.95       11.41      2.94 o 
  -3   1  15        0.37        2.47      2.27 o 
  -2   1  15       82.43       80.63      4.99 o 
  -1   1  15        4.70        6.05      3.26 o 
   0   1  15       13.42       14.12      4.11 o 
   1   1  15        2.20        5.59      3.29 o 
   2   1  15        7.06        9.04      3.56 o 
   3   1  15       29.20       29.24      5.24 o 
   4   1  15       12.13       12.08      4.14 o 
   5   1  15       10.29        6.67      3.74 o 
   6   1  15        0.28        0.54      2.55 o 
   7   1  15        0.83        2.11      3.48 o 
   8   1  15        1.09       -0.16      2.54 o 
 -15   2  15        4.71       19.53     14.87 o 
 -14   2  15        0.09        2.55      2.38 o 
 -13   2  15        1.59        2.35      2.27 o 
 -12   2  15       14.36       19.25      3.34 o 
 -11   2  15       12.75        9.47      2.73 o 
 -10   2  15        0.98        2.83      2.19 o 
  -9   2  15       97.18       92.90      6.73 o 
  -8   2  15       20.57       18.52      3.60 o 
  -7   2  15        9.41       10.14      3.22 o 
  -6   2  15        5.34        7.47      2.41 o 
  -5   2  15        6.08       11.29      3.22 o 
  -4   2  15        5.17        2.33      2.44 o 
  -3   2  15       60.77       72.80      6.16 o 
  -2   2  15        0.02        1.63      2.41 o 
  -1   2  15       11.66       13.30      3.72 o 
   0   2  15      203.25      226.02     11.70 o 
   1   2  15        0.60       -0.28      2.06 o 
   2   2  15       31.71       39.20      5.51 o 
   3   2  15        0.19        1.32      2.57 o 
   4   2  15       20.66       15.41      3.88 o 
   5   2  15        7.51        4.55      3.29 o 
   6   2  15        0.36        0.21      2.69 o 
   7   2  15       28.53       20.46      7.21 o 
 -13   3  15        2.16        8.82      4.23 o 
 -12   3  15        3.21        4.78      3.94 o 
 -11   3  15       22.87       21.15      4.26 o 
 -10   3  15        0.06        0.04      1.87 o 
  -9   3  15       51.81       63.98      6.21 o 
  -8   3  15        6.58        8.71      3.09 o 
  -7   3  15        6.67       10.68      3.43 o 
  -6   3  15       16.86       28.34      4.58 o 
  -5   3  15       38.05       37.49      5.19 o 
  -4   3  15       38.76       55.25      5.77 o 
  -3   3  15       26.82       38.88      5.42 o 
  -2   3  15       13.94       14.38      4.18 o 
  -1   3  15       13.35       13.07      4.02 o 
   0   3  15       17.85       19.17      4.75 o 
   1   3  15        5.25       10.01      4.04 o 
   2   3  15        8.73        5.68      3.67 o 
   3   3  15       13.89       15.98      4.90 o 
   4   3  15        9.69       10.90      4.45 o 
   5   3  15       15.02        9.81      3.59 o 
 -10   4  15        2.76        5.77      2.73 o 
  -9   4  15        0.10       -2.61      2.61 o 
  -8   4  15        5.96        6.00      2.99 o 
  -7   4  15        0.00        1.90      2.20 o 
  -6   4  15        1.10        1.72      2.45 o 
  -5   4  15       20.97       20.19      5.34 o 
  -4   4  15        4.19        2.51      3.50 o 
  -3   4  15       18.98       25.20      5.45 o 
  -2   4  15        0.01       -1.39      3.61 o 
  -1   4  15       32.98       30.82      6.62 o 
   0   4  15       48.40       68.23      9.51 o 
   1   4  15        6.64        5.70      4.71 o 
   2   4  15       16.65       13.91      5.83 o 
 -15   0  16        2.59        8.06     10.33 o 
 -13   0  16        1.41        0.50      1.86 o 
 -12   0  16       76.70       63.14      7.10 o 
 -11   0  16      419.72      391.13     37.48 o 
 -10   0  16       12.85       10.57      3.62 o 
  -9   0  16       33.44       35.41      4.56 o 
  -8   0  16      158.12      160.54      9.05 o 
  -7   0  16        6.69        4.20      3.67 o 
  -6   0  16       11.14       21.16      4.68 o 
  -5   0  16       12.87       25.26      5.16 o 
  -4   0  16       40.09       47.91      7.27 o 
  -3   0  16       78.52       80.85      8.96 o 
  -2   0  16       23.17       21.18      3.99 o 
  -1   0  16      273.40      281.70     15.95 o 
   0   0  16       61.76       45.73      9.20 o 
   1   0  16       77.91      104.60     11.01 o 
   2   0  16        6.31        3.90      4.70 o 
   3   0  16       20.55       15.88      6.49 o 
   4   0  16       35.01       31.24      8.13 o 
   5   0  16        4.76        1.20      4.12 o 
   6   0  16        0.01        1.16      3.93 o 
   7   0  16        0.94        0.94      4.38 o 
 -15   1  16        0.11       -7.27     12.83 o 
 -14   1  16        0.84       -3.14      6.74 o 
 -13   1  16        3.37        2.98      2.51 o 
 -12   1  16        1.14        1.66      1.44 o 
 -11   1  16        7.49        9.16      2.23 o 
 -10   1  16       22.32       19.66      3.31 o 
  -9   1  16        0.00       -0.16      1.27 o 
  -8   1  16        7.95        9.10      2.71 o 
  -7   1  16       51.93       60.48      4.95 o 
  -6   1  16        0.08        0.49      1.64 o 
  -5   1  16       30.30       31.67      4.16 o 
  -4   1  16        2.10        2.70      2.43 o 
  -3   1  16        2.29        1.91      2.41 o 
  -2   1  16       12.25       11.32      2.80 o 
  -1   1  16       17.81       20.68      3.75 o 
   0   1  16       21.02       13.64      4.17 o 
   1   1  16        2.10        2.46      2.90 o 
   2   1  16       47.89       60.75      7.12 o 
   3   1  16        0.13        0.05      1.82 o 
   4   1  16        6.60        5.88      2.98 o 
   5   1  16       30.60       25.14      7.80 o 
   6   1  16        0.18        1.06      3.50 o 
 -14   2  16        0.20        1.73      3.62 o 
 -13   2  16        0.38       -2.49      2.49 o 
 -12   2  16        9.73        7.09      3.14 o 
 -11   2  16       73.09       72.07      5.27 o 
 -10   2  16        1.97        2.81      2.06 o 
  -9   2  16       81.20       92.22      5.88 o 
  -8   2  16        0.45        0.70      2.10 o 
  -7   2  16        1.01        2.52      2.27 o 
  -6   2  16       24.86       26.14      4.29 o 
  -5   2  16        5.70        6.07      3.05 o 
  -4   2  16       14.21       13.88      3.99 o 
  -3   2  16       40.43       40.19      4.52 o 
  -2   2  16        1.20        1.09      2.53 o 
  -1   2  16      176.16      180.11     10.24 o 
   0   2  16        0.35       -0.99      2.68 o 
   1   2  16        6.68        3.62      2.41 o 
   2   2  16        0.03        0.45      2.41 o 
   3   2  16       11.13       11.56      4.44 o 
   4   2  16       20.70       15.39      4.13 o 
   5   2  16        7.52        4.18      3.56 o 
 -12   3  16        2.51        3.47      3.54 o 
 -11   3  16        0.89        4.81      3.34 o 
 -10   3  16       17.38       11.34      3.34 o 
  -9   3  16       12.28       12.23      3.43 o 
  -8   3  16       10.25       11.58      3.49 o 
  -7   3  16       12.91        8.68      2.92 o 
  -6   3  16        0.00        0.17      1.90 o 
  -5   3  16        0.99        1.76      2.78 o 
  -4   3  16        0.08       -0.49      2.24 o 
  -3   3  16        0.23       -0.33      1.73 o 
  -2   3  16       37.40       26.73      5.37 o 
  -1   3  16        1.52        0.04      1.65 o 
   0   3  16        0.15       -0.96      2.81 o 
   1   3  16       13.04        9.48      3.34 o 
   2   3  16        0.52        0.39      1.82 o 
   3   3  16        2.87        1.97      3.23 o 
   4   3  16        0.27       -0.06      2.87 o 
  -8   4  16        0.00       -0.48      2.72 o 
  -7   4  16        0.24       -4.57      5.97 o 
  -6   4  16        0.04        2.23      2.77 o 
  -5   4  16        0.59        0.66      2.68 o 
  -4   4  16       15.69       10.28      4.58 o 
  -3   4  16       12.41       10.02      4.63 o 
  -2   4  16        3.35        3.12      3.76 o 
  -1   4  16        1.26        1.13      3.13 o 
   0   4  16        4.98        5.05      4.30 o 
 -14   1  17        6.89        4.88     13.97 o 
 -13   1  17        2.27        3.51      2.20 o 
 -12   1  17        9.20        6.47      2.31 o 
 -11   1  17        0.13       -0.06      1.39 o 
 -10   1  17       60.27       50.82      4.57 o 
  -9   1  17       17.17       16.56      3.06 o 
  -8   1  17        0.20        1.73      1.84 o 
  -7   1  17        0.58        0.30      1.58 o 
  -6   1  17        3.60        9.34      2.22 o 
  -5   1  17        2.90        2.08      2.21 o 
  -4   1  17       28.77       26.83      4.43 o 
  -3   1  17        0.04        0.03      2.04 o 
  -2   1  17       24.74       19.73      4.62 o 
  -1   1  17      100.33      120.26      9.05 o 
   0   1  17       15.68       12.49      4.16 o 
   1   1  17       16.92       20.64      3.98 o 
   2   1  17        0.08       -1.16      2.80 o 
   3   1  17        0.51        0.65      2.46 o 
   4   1  17        4.41        1.38      3.46 o 
   5   1  17        3.10        0.41      3.06 o 
 -13   2  17        4.53        5.34      3.07 o 
 -12   2  17       32.62       29.95      4.95 o 
 -11   2  17        4.26        5.78      2.33 o 
 -10   2  17       13.61       14.79      3.21 o 
  -9   2  17        0.27        2.13      2.21 o 
  -8   2  17        2.14        4.74      2.65 o 
  -7   2  17       16.68       24.97      4.29 o 
  -6   2  17        6.21        4.09      3.00 o 
  -5   2  17       24.53       22.41      4.52 o 
  -4   2  17        4.30        4.50      3.29 o 
  -3   2  17       83.16       92.35      6.85 o 
  -2   2  17        1.62        2.14      3.10 o 
  -1   2  17       16.53       14.88      3.54 o 
   0   2  17       17.75       25.22      4.87 o 
   1   2  17        0.57        1.24      2.72 o 
   2   2  17       13.43       10.37      4.66 o 
   3   2  17       14.12       10.44      3.74 o 
   4   2  17       13.62       11.84      4.07 o 
 -10   3  17        0.56        0.35      2.34 o 
  -9   3  17        7.07       15.89      3.82 o 
  -8   3  17        0.05        2.89      3.47 o 
  -7   3  17        4.39        3.85      2.83 o 
  -6   3  17       25.94       30.92      5.41 o 
  -5   3  17        0.01       -2.51      3.03 o 
  -4   3  17       72.81       86.80      7.31 o 
  -3   3  17       72.33       96.53     10.00 o 
  -2   3  17        2.70        2.40      3.35 o 
  -1   3  17        9.33       10.56      4.21 o 
   0   3  17        0.87        0.78      2.95 o 
   1   3  17        4.50        5.37      3.96 o 
 -13   0  18       18.52       15.67     18.39 o 
 -12   0  18       14.06        9.91      3.56 o 
 -11   0  18       23.57       21.25      4.66 o 
 -10   0  18       10.69        9.77      3.64 o 
  -9   0  18        0.02       -0.22      2.70 o 
  -8   0  18        4.25       14.08      4.83 o 
  -7   0  18        2.77        4.08      3.30 o 
  -6   0  18       17.83       26.30      5.87 o 
  -5   0  18       29.62       32.85      6.32 o 
  -4   0  18       17.04       18.13      5.78 o 
  -3   0  18        0.09        1.13      3.88 o 
  -2   0  18      100.11      107.26     12.88 o 
  -1   0  18        5.02        7.65      5.97 o 
   0   0  18        0.07        0.86      3.75 o 
   1   0  18       44.80       45.17      6.69 o 
   2   0  18        3.27        4.62      5.39 o 
   3   0  18        1.62       -0.78      3.52 o 
 -12   1  18       66.83       59.88      5.19 o 
 -11   1  18       11.81       10.56      2.66 o 
 -10   1  18        1.41        1.88      2.17 o 
  -9   1  18        2.60        3.81      2.25 o 
  -8   1  18        2.44        0.66      2.20 o 
  -7   1  18        3.20        4.68      2.52 o 
  -6   1  18        2.24       -0.42      2.12 o 
  -5   1  18        3.90        4.91      3.05 o 
  -4   1  18       41.74       38.93      5.24 o 
  -3   1  18       11.02        8.53      3.51 o 
  -2   1  18       11.38       16.68      5.09 o 
  -1   1  18        7.70        9.31      3.09 o 
   0   1  18       17.60       23.63      5.60 o 
   1   1  18        3.02        5.96      4.09 o 
   2   1  18        2.87        4.52      3.31 o 
   3   1  18        3.12        3.53      3.78 o 
 -11   2  18        0.08        0.73      2.08 o 
 -10   2  18        0.29        1.43      2.26 o 
  -9   2  18        0.21        0.88      2.11 o 
  -8   2  18        2.55        0.57      1.77 o 
  -7   2  18        2.88        2.21      2.68 o 
  -6   2  18       10.13       14.49      4.08 o 
  -5   2  18        1.12        1.97      2.78 o 
  -4   2  18       46.06       52.61      6.93 o 
  -3   2  18        9.94        5.03      2.82 o 
  -2   2  18        6.59        7.49      3.88 o 
  -1   2  18        1.49        2.01      3.09 o 
   0   2  18        0.37       -0.50      2.56 o 
   1   2  18        7.49        9.92      4.76 o 
   2   2  18        0.00       -0.43      2.88 o 
  -7   3  18        0.00        0.96      2.64 o 
  -6   3  18        0.93       -0.82      2.72 o 
  -5   3  18        0.20        2.01      2.92 o 
  -4   3  18        3.37        3.83      3.68 o 
  -3   3  18        5.16        2.27      3.57 o 
  -2   3  18        3.40        1.00      2.08 o 
 -10   1  19        0.12        4.51      2.56 o 
  -9   1  19        0.29        2.93      2.26 o 
  -8   1  19        5.70       11.86      4.10 o 
  -7   1  19        0.67        4.60      2.90 o 
  -6   1  19        3.02        1.54      3.75 o 
  -5   1  19        5.01        8.25      3.77 o 
  -4   1  19       22.76       32.11      4.51 o 
  -3   1  19        3.70        2.99      3.41 o 
  -2   1  19       11.55        9.37      4.37 o 
  -1   1  19        0.85        1.73      3.23 o 
   0   1  19        3.35        3.66      3.40 o 
   1   1  19        1.48        4.83      3.76 o 
  -8   2  19        3.17        0.31      1.80 o 
  -7   2  19       29.23       28.32      4.95 o 
  -6   2  19        9.74       13.93      4.40 o 
  -5   2  19        0.02        0.49      2.09 o 
  -4   2  19        0.31        1.96      2.92 o 
  -3   2  19        6.28        2.26      3.55 o 
  -2   2  19       21.14       22.01      5.89 o 
  -8   0  20        0.08        4.59      3.73 o 
  -7   0  20        0.06       -1.27      3.30 o 
  -6   0  20        2.97        3.62      4.94 o 
  -5   0  20        0.70        7.38      5.11 o 
  -4   0  20       20.37       32.68      7.98 o 
  -3   0  20        1.05        5.28      5.14 o 
  -2   0  20        2.74        5.34     10.22 o 
  -7   1  20       24.92       28.83      4.94 o 
  -6   1  20        3.15        0.60      2.02 o 
  -5   1  20       30.46       37.06      5.93 o 
  -4   1  20        3.33        7.56      3.22 o 
                                                 
